# Supplementary material for: Hatching of whipworm eggs induced by bacterial contact is serine-protease dependent
Source: PLoS Pathog. 2025 Jan 27;21(1):e1012502. doi: 10.1371/journal.ppat.1012502 (PMC11819529; doi:10.1371/journal.ppat.1012502)
Supplement: S1 Table — RNA-seq libraries metadata including sample (original and Sanger) ID and accession number, time post-infection, replicate ID and lane names. (XLSX) [file ppat.1012502.s003.xlsx]

## Sheet: Supplementary Table 1. Sample m
Supplementary Table 1. Sample metadata for RNA-seq samples
	Original_sample_ID	Sanger_sample_id	Sample_time	Replicate_id	Sample Acc	Lane Name	Lane Name	Study Accession
	SCID1_1D_6w	6035STDY8620659	6_weeks	6w_1	ERS4048792	32620_7#1	32377_6#1	ERP118415
	SCID2_1D_6w	6035STDY8620660	6_weeks	6w_2	ERS4048793	32620_7#2	32377_6#2	ERP118415
	SCID3_1D_6w	6035STDY8620661	6_weeks	6w_3	ERS4048794	32620_7#3	32377_6#3	ERP118415
	SCID5_1D_6w	6035STDY8620662	6_weeks	6w_4	ERS4048795	32620_7#4	32377_6#4	ERP118415
	SCID6_1D_6w	6035STDY8620663	6_weeks	6w_5	ERS4048796	32620_7#5	32377_6#5	ERP118415
	SCID1_1D_M	6035STDY8620664	8_weeks	8w_1	ERS4048797	32620_7#6	32377_6#6	ERP118415
	SCID2_1D_M	6035STDY8620665	8_weeks	8w_2	ERS4048798	32620_7#7	32377_6#7	ERP118415
	SCID3_1D_M	6035STDY8620666	8_weeks	8w_3	ERS4048802	32620_7#8	32377_6#8	ERP118415
	SCID4_1D_M	6035STDY8620667	8_weeks	8w_4	ERS4048799	32620_7#9	32377_6#9	ERP118415
	SCID5_1D_M	6035STDY8620668	8_weeks	8w_5	ERS4048801	32620_7#10	32377_6#10	ERP118415
	SCID6_1D_M	6035STDY8620669	8_weeks	8w_6	ERS4048800	32620_7#11	32377_6#11	ERP118415
