# Supplementary material for: Hatching of whipworm eggs induced by bacterial contact is serine-protease dependent
Source: PLoS Pathog. 2025 Jan 27;21(1):e1012502. doi: 10.1371/journal.ppat.1012502 (PMC11819529; doi:10.1371/journal.ppat.1012502)
Supplement: S2 Table — Complete list of differentially expressed transcripts from Trichuris muris eggs embryonated for six and eight weeks. Genes were defined as being differentially expressed based on fold-change (log2 FC <-1 and >1) and adjusted p-value (<0.01). (XLSX) [file ppat.1012502.s004.xlsx]

## Sheet: Supplementary Table 2. Differen
Supplementary Table 2. Differential transcript expression between 6 and 8 week eggs using DESeq2
	Target_ID	baseMean	log2FoldChange	lfcSE	pvalue	padj
	TMUE_0000000001.1	423.377	-0.0080869	0.234238	0.969522	0.98417
	TMUE_0000000002.1	228.941	0.02989	0.247301	0.899014	0.945114
	TMUE_0000000002.2	25.9334	0.198269	0.643284	0.515651	0.676938
	TMUE_0000000002.3	2103.39	-0.695074	0.157577	5.73e-06	3.9e-05
	TMUE_0000000002.4	615.812	-0.901369	0.374996	0.00548536	0.018787
	TMUE_0000000003.1	9.39587	0.14307	0.687705	0.484122	0.650555
	TMUE_0000000004.1	20.0167	0.732678	0.745583	0.0888568	0.191959
	TMUE_0000000005.1	32.5384	3.18226	0.723581	7.73e-07	6.06e-06
	TMUE_0000000006.1	1764.2	0.972853	0.28841	0.00025317	0.00123053
	TMUE_0000000007.1	1299.34	0.0299021	0.115868	0.795051	0.883445
	TMUE_0000000008.1	23.4453	-0.375576	0.552989	0.317128	0.490635
	TMUE_0000000009.1	919.493	-0.0987902	0.128797	0.433925	0.606176
	TMUE_0000000010.1	2.3556	0.0818951	0.669442	0.703427	0.822018
	TMUE_0000000011.1	0.56791	-0.151729	0.717398	0.445788	NA
	TMUE_0000000012.1	182.43	-0.572979	0.407401	0.08849	0.191429
	TMUE_0000000013.1	1104.01	0.61438	0.217691	0.00289508	0.0107814
	TMUE_0000000014.1	280.601	1.1084	0.355683	0.00046104	0.00210642
	TMUE_0000000015.1	25.7084	0.183422	0.642406	0.541837	0.699509
	TMUE_0000000016.1	469.837	-0.242628	0.671745	0.401953	0.57678
	TMUE_0000000017.1	14.1542	-0.332023	0.694689	0.289342	0.459607
	TMUE_0000000018.1	775.943	0.484466	0.159008	0.00172892	0.00681971
	TMUE_0000000019.1	7667.82	1.3059	0.159861	3.8e-17	9.18e-16
	TMUE_0000000020.1	1.1253	0.0957786	0.697261	0.488496	NA
	TMUE_0000000021.1	18200.8	-0.700406	0.247226	0.00243095	0.00925116
	TMUE_0000000022.1	132.962	-1.3176	0.324156	9.69e-06	6.32e-05
	TMUE_0000000023.1	64.2111	-0.515004	0.775225	0.159715	0.298086
	TMUE_0000000024.1	222.479	0.589907	0.241815	0.00918394	0.0292784
	TMUE_0000000025.1	273.625	0.419173	0.165976	0.00918383	0.0292784
	TMUE_0000000026.1	63.1113	0.455164	0.372425	0.151404	0.285911
	TMUE_0000000027.1	123.33	0.471296	0.245167	0.0391854	0.0994783
	TMUE_0000000028.1	4.91294	-0.131292	0.559609	0.704467	0.822931
	TMUE_0000000029.1	539.104	1.10707	0.136388	1.43e-16	3.33e-15
	TMUE_0000000030.1	239.063	0.682763	0.160094	1.09e-05	7.07e-05
	TMUE_0000000031.1	1907.91	0.518236	0.166011	0.00127348	0.00519362
	TMUE_0000000032.1	133.942	0.00124307	0.211169	0.996456	0.997704
	TMUE_0000000033.1	11.2918	-0.23482	0.72726	0.244861	0.407787
	TMUE_0000000034.1	13.9785	-1.30678	1.03466	0.019587	0.0558914
	TMUE_0000000035.1	5.47043	0.611763	0.786156	0.127975	0.252043
	TMUE_0000000036.1	2345.27	0.19391	0.118694	0.0973276	0.205298
	TMUE_0000000037.1	1404.56	-0.538116	0.118536	3.94e-06	2.74e-05
	TMUE_0000000038.1	6306.29	0.12145	0.169953	0.457127	0.626869
	TMUE_0000000040.1	155.247	0.155131	0.589366	0.645859	0.780468
	TMUE_0000000041.1	1050.07	-0.370866	0.296419	0.166703	0.30761
	TMUE_0000000042.1	826.456	-0.267477	0.149836	0.0670165	0.153665
	TMUE_0000000043.1	233.736	0.110637	0.436358	0.749272	0.854365
	TMUE_0000000044.1	114.982	-0.946777	0.291061	0.00039292	0.00183183
	TMUE_0000000045.1	45.9467	-2.41331	0.812508	0.00025572	0.00124153
	TMUE_0000000046.1	12782.6	-1.87582	0.310881	1.84e-10	2.37e-09
	TMUE_0000000047.1	12.3892	0.219953	0.73554	0.168013	0.309206
	TMUE_0000000048.1	629.843	-0.947469	0.130145	1.23e-13	2.2e-12
	TMUE_0000000049.1	8.35634	0.193456	0.721791	0.236511	0.397088
	TMUE_0000000050.1	10484.8	0.0823644	0.109418	0.446322	0.617319
	TMUE_0000000051.1	895.151	0.714748	0.325063	0.0135834	0.0409371
	TMUE_0000000052.1	912.786	-0.367738	0.13325	0.00491435	0.0170652
	TMUE_0000000053.1	54.6369	-1.33099	0.45985	0.00063351	0.00279915
	TMUE_0000000054.1	6.8627	0.180271	0.617791	0.574062	0.725563
	TMUE_0000000055.1	14.7377	0.00485855	0.541837	0.99156	0.995245
	TMUE_0000000056.1	38.0654	0.102718	0.698259	NA	NA
	TMUE_0000000057.1	279.904	0.952272	0.479647	0.013272	0.0401121
	TMUE_0000000060.1	1541.66	0.371447	0.175402	0.0283463	0.0758637
	TMUE_0000000061.1	521.898	0.286524	0.212186	0.156177	0.292841
	TMUE_0000000062.1	1663.98	0.0119634	0.168345	0.943201	0.969489
	TMUE_0000000063.1	0.0799894	-0.0861193	0.698631	0.984648	NA
	TMUE_0000000064.1	6.68401	-0.216058	0.557235	0.542702	0.700173
	TMUE_0000000065.1	1136.9	-0.0482774	0.287194	0.847635	0.915166
	TMUE_0000000066.1	5.65586	-0.185015	0.611031	0.563133	0.717317
	TMUE_0000000067.1	1431.06	0.123949	0.578537	0.718925	0.833249
	TMUE_0000000068.1	4849.45	-0.0223548	0.255766	0.912251	0.951919
	TMUE_0000000069.1	86.706	0.587929	0.378858	0.0670488	0.153717
	TMUE_0000000070.1	218.646	1.75768	0.739467	0.00150072	0.00601302
	TMUE_0000000071.1	114.172	-0.382983	0.795701	0.142169	0.273189
	TMUE_0000000072.1	532.036	-0.285553	0.291391	0.281213	0.450996
	TMUE_0000000073.1	4154.32	-0.61046	0.225718	0.00417655	0.0148021
	TMUE_0000000073.2	656.654	0.781569	1.28898	0.0289112	0.0771819
	TMUE_0000000074.1	6.12323	-0.111925	0.636139	0.683261	0.807421
	TMUE_0000000075.1	3578.91	-0.487561	0.211953	0.0153833	0.0455291
	TMUE_0000000076.1	36.0452	-0.485059	0.596685	0.213343	0.369257
	TMUE_0000000077.1	740.536	0.353806	0.155859	0.019811	0.056428
	TMUE_0000000078.1	1562.32	-0.212244	0.17778	0.215848	0.372424
	TMUE_0000000079.1	77.3907	0.229962	0.542225	0.52274	0.682378
	TMUE_0000000079.2	286.564	0.355675	0.490042	0.32757	0.501357
	TMUE_0000000079.3	301.967	-0.377305	0.193597	0.0419854	0.105481
	TMUE_0000000079.4	2193.21	-0.962563	1.20291	0.0402126	0.101666
	TMUE_0000000079.5	1706.39	0.0911151	0.352946	0.770198	0.8693
	TMUE_0000000079.6	123.413	0.163809	0.713202	0.285087	0.455336
	TMUE_0000000080.1	0.35902	-0.13879	0.712211	0.581299	NA
	TMUE_0000000081.1	1029.5	-0.161352	0.16932	0.323697	0.497285
	TMUE_0000000081.2	606.693	-0.215742	0.377868	0.499539	0.663671
	TMUE_0000000082.1	20.19	-0.393397	0.636125	0.287325	0.458003
	TMUE_0000000083.1	2.76239	0.0705518	0.630424	0.804811	0.889284
	TMUE_0000000084.1	22.9505	-0.191561	0.414764	0.569696	0.722271
	TMUE_0000000087.1	1.14142	0.148171	0.720303	0.182034	NA
	TMUE_0000000088.1	5.63183	-0.110488	0.634482	0.692332	0.81405
	TMUE_0000000089.1	15.4397	-1.63015	0.85107	0.00520643	0.0179675
	TMUE_0000000090.1	2.8875	-0.180603	0.732191	NA	NA
	TMUE_0000000091.1	38.9266	-5.6505	0.873678	1.04e-11	1.53e-10
	TMUE_0000000092.1	28.9437	0.0103281	0.568065	0.979574	0.989537
	TMUE_0000000093.1	5.63973	0.0525695	0.684783	0.735067	0.845158
	TMUE_0000000094.1	821.222	-0.288529	0.172933	0.0837364	0.183203
	TMUE_0000000095.1	549.914	0.262816	0.147149	0.0675374	0.154638
	TMUE_0000000096.1	15.8283	0.260283	0.643371	0.42232	0.596359
	TMUE_0000000097.1	211.607	0.629189	0.663639	0.124334	0.246556
	TMUE_0000000098.1	1117.39	0.298639	0.133754	0.0229054	0.0634582
	TMUE_0000000099.1	19.135	0.074789	0.475377	0.833458	0.906285
	TMUE_0000000100.1	275.374	0.35946	0.138041	0.00793788	0.025805
	TMUE_0000000101.1	21111.7	4.98171	0.260727	2.29e-82	5.32e-80
	TMUE_0000000102.1	23.8459	0.389188	0.431898	0.259523	0.424773
	TMUE_0000000103.1	109.053	2.32901	0.777604	0.00016636	0.00084479
	TMUE_0000000104.1	6681.72	2.15369	0.321648	2.72e-12	4.25e-11
	TMUE_0000000105.1	322.755	0.352736	0.203831	0.0702146	0.159263
	TMUE_0000000106.1	67.9638	-0.665064	0.939281	NA	NA
	TMUE_0000000107.1	1064.52	0.32397	0.144455	0.021878	0.0610615
	TMUE_0000000108.1	30.2171	-0.258749	0.57332	0.469037	0.637137
	TMUE_0000000109.1	1.33622	-0.0769781	0.688756	0.664176	NA
	TMUE_0000000110.1	40.4497	0.863879	0.525551	0.0311505	0.0821857
	TMUE_0000000111.1	15.1092	-0.102504	0.656781	0.672616	0.800104
	TMUE_0000000112.1	86.5257	0.519878	0.633929	0.184476	0.331641
	TMUE_0000000113.1	21.9125	0.506951	0.545407	0.186601	0.334259
	TMUE_0000000114.1	804.27	-0.129141	0.190621	0.47894	0.645839
	TMUE_0000000115.1	85.9811	0.444808	0.716847	0.212912	0.36883
	TMUE_0000000116.1	6.95723	0.187862	0.636823	0.539699	0.697661
	TMUE_0000000117.1	1157.24	-0.882444	0.23884	8.91e-05	0.00048116
	TMUE_0000000118.1	6687.66	-1.10322	0.139632	8.51e-16	1.83e-14
	TMUE_0000000119.1	1600.57	-0.0931079	0.165165	0.558828	0.714098
	TMUE_0000000120.1	97.6691	0.725732	0.30946	0.00896156	0.0286838
	TMUE_0000000121.1	977.218	-0.314219	0.152675	0.0343941	0.0891403
	TMUE_0000000122.1	15.8434	0.31563	0.425141	0.354058	0.529211
	TMUE_0000000123.1	480.652	-0.120102	0.223156	0.569068	0.722016
	TMUE_0000000124.1	801.27	0.332347	0.122732	0.00594586	0.020093
	TMUE_0000000125.1	1784.07	1.18752	0.300095	1.82e-05	0.00011355
	TMUE_0000000126.1	28.9413	-0.626063	0.515345	0.103537	0.214937
	TMUE_0000000127.1	144.119	-0.190584	0.246572	0.407899	0.583062
	TMUE_0000000128.1	406.66	0.498196	0.190109	0.00639992	0.0214417
	TMUE_0000000129.1	5.53907	-0.397999	0.877348	0.0123023	0.0376726
	TMUE_0000000130.1	1338.64	-2.67703	0.261776	1.14e-25	4.48e-24
	TMUE_0000000131.1	867.57	-0.653282	0.269968	0.00870546	0.0279424
	TMUE_0000000132.1	2054.48	0.995479	0.194058	9.75e-08	8.79e-07
	TMUE_0000000133.1	2215.79	-0.292273	0.181002	0.0937995	0.19978
	TMUE_0000000134.1	2746.46	0.464247	0.153852	0.00192059	0.00747253
	TMUE_0000000135.1	822.527	-0.431606	0.293361	0.103992	0.215458
	TMUE_0000000136.1	5.70979	1.14362	1.07014	0.0292997	0.0780625
	TMUE_0000000137.1	61.8237	0.758007	0.325677	0.00898823	0.0287577
	TMUE_0000000138.1	1641.36	0.283366	0.129997	0.0266026	0.0719922
	TMUE_0000000139.1	25.3823	1.04899	0.539108	0.011585	0.035819
	TMUE_0000000140.1	1305.78	-0.73732	0.203622	0.00015216	0.00078062
	TMUE_0000000141.1	435.987	0.772416	0.213659	0.00014419	0.00074501
	TMUE_0000000142.1	618.309	-0.587775	0.179801	0.00069633	0.00304644
	TMUE_0000000143.1	1.10343	-0.116364	0.70091	0.497189	NA
	TMUE_0000000144.1	655.157	0.103519	0.164976	0.520026	0.680115
	TMUE_0000000145.1	978.714	-1.09635	0.199023	1.05e-08	1.08e-07
	TMUE_0000000146.1	30.8733	0.348818	0.78902	0.125833	0.248963
	TMUE_0000000147.1	2026.89	0.371201	0.123987	0.00233556	0.00893064
	TMUE_0000000148.1	2.44617	-0.0431092	0.661536	0.843407	0.913044
	TMUE_0000000149.1	43.3148	-0.288482	0.692576	0.330378	0.504496
	TMUE_0000000150.1	1362.75	-0.0782703	0.256575	0.746497	0.852522
	TMUE_0000000150.2	354.705	-14.1833	3.40287	1.82e-35	1.08e-33
	TMUE_0000000150.3	36.2789	-9.85248	3.51746	3.45e-06	2.43e-05
	TMUE_0000000151.1	4204.33	0.235666	0.191767	0.201509	0.354103
	TMUE_0000000151.2	286.114	0.0150165	0.411649	0.965287	0.981785
	TMUE_0000000151.3	294.304	-0.879163	2.6945	3.26e-08	3.14e-07
	TMUE_0000000151.4	7.33366	-0.142611	0.71103	0.284506	0.454966
	TMUE_0000000152.1	2922.8	0.469203	0.207971	0.0178439	0.0515708
	TMUE_0000000153.1	5.18159	0.231811	0.710717	0.312247	0.48529
	TMUE_0000000154.1	8.51592	0.00206773	0.624054	0.998216	0.998596
	TMUE_0000000155.1	2220.18	1.21917	0.272985	2e-06	1.47e-05
	TMUE_0000000156.1	737.223	-1.01107	0.325022	0.00057702	0.00257309
	TMUE_0000000157.1	2.4293	-0.370239	0.808359	0.128689	0.253121
	TMUE_0000000158.1	15.2445	0.110223	0.555775	0.74757	0.852911
	TMUE_0000000159.1	14.4082	0.297376	0.746121	0.207784	0.362026
	TMUE_0000000160.1	360.795	0.205574	0.125969	0.0972272	0.205222
	TMUE_0000000161.1	12.3068	0.132173	0.529634	0.707995	0.82514
	TMUE_0000000162.1	1190.17	-0.278241	0.135025	0.0354723	0.0914457
	TMUE_0000000163.1	617.41	-0.004691	0.222736	0.981028	0.989872
	TMUE_0000000164.1	11.9197	0.0853207	0.6913	0.571757	0.724218
	TMUE_0000000165.1	642.823	-0.153159	0.179154	0.374528	0.550973
	TMUE_0000000166.1	2540.9	-0.354978	0.134183	0.00696191	0.0230492
	TMUE_0000000167.1	357.463	0.924465	0.265447	0.00017589	0.00088729
	TMUE_0000000168.1	6.8179	-0.089478	0.68822	0.579094	0.729828
	TMUE_0000000169.1	3.30123	0.152176	0.667899	0.547876	0.70404
	TMUE_0000000170.1	39.5012	0.594758	0.33094	0.0414783	0.104355
	TMUE_0000000171.1	17.1697	-1.2455	0.671502	0.011011	0.0342828
	TMUE_0000000172.1	11.3678	0.398377	0.630332	0.284048	0.454403
	TMUE_0000000173.1	22.8453	-0.0185835	0.538294	0.95342	0.97619
	TMUE_0000000174.1	3.64668	-0.357904	0.837578	0.0292915	0.0780625
	TMUE_0000000175.1	45.082	0.210899	0.375949	0.507575	0.670355
	TMUE_0000000176.1	5.00155	-0.311657	0.776395	0.045746	0.112942
	TMUE_0000000177.1	28.3461	-2.0684	0.574973	3.71e-05	0.00021793
	TMUE_0000000178.1	840.183	0.128275	0.198518	0.501397	0.66538
	TMUE_0000000179.1	2684.41	-0.587073	0.193447	0.00154246	0.0061556
	TMUE_0000000180.1	83.6954	0.236506	0.329881	0.414467	0.5895
	TMUE_0000000181.1	122.233	-0.295556	0.430209	0.388237	0.563581
	TMUE_0000000182.1	2421.07	-0.716039	0.126158	7.36e-09	7.74e-08
	TMUE_0000000183.1	3677.56	-1.18636	0.202367	1.21e-09	1.4e-08
	TMUE_0000000184.1	471.92	0.647419	0.150418	1e-05	6.51e-05
	TMUE_0000000185.1	255.234	0.729253	0.196147	0.00010534	0.00056003
	TMUE_0000000186.1	2261.19	0.314033	0.117751	0.00678386	0.0225344
	TMUE_0000000187.1	247.45	0.222093	0.23585	0.319728	0.492987
	TMUE_0000000188.1	31.3556	-0.376118	0.41469	0.266094	0.433002
	TMUE_0000000190.1	11.6066	-0.233883	0.758463	0.0160102	0.0470969
	TMUE_0000000191.1	15.4935	-0.396009	0.630252	0.285408	0.455604
	TMUE_0000000192.1	11.0241	-0.246394	0.656422	0.429229	0.601894
	TMUE_0000000193.1	103.6	0.488913	0.542772	0.20005	0.352009
	TMUE_0000000194.1	179.896	0.42109	0.298322	0.116772	0.235088
	TMUE_0000000195.1	1093.4	-0.281134	0.452275	0.418956	0.593351
	TMUE_0000000196.1	622.484	-0.313668	0.283232	0.222959	0.381275
	TMUE_0000000197.1	72.1578	-0.193469	0.495775	0.583916	0.73391
	TMUE_0000000198.1	263.323	-0.308296	0.644001	0.363851	0.539235
	TMUE_0000000199.1	2628.07	-0.155375	0.111396	0.139293	0.269145
	TMUE_0000000200.1	881.773	0.273954	0.218425	0.186231	0.333811
	TMUE_0000000201.1	11.9161	0.152577	0.576467	0.653395	0.785798
	TMUE_0000000202.1	1721.26	-0.661	0.101008	3.61e-11	5.04e-10
	TMUE_0000000204.1	5.94924	0.134379	0.700601	0.399575	0.574552
	TMUE_0000000206.1	2459.02	-0.522204	0.130736	4.69e-05	0.00026956
	TMUE_0000000207.1	585.792	0.529212	0.277647	0.0365899	0.0938728
	TMUE_0000000208.1	854.057	-0.0387158	0.146799	0.785638	0.878295
	TMUE_0000000209.1	210.789	-0.314494	0.31322	0.26092	0.426309
	TMUE_0000000210.1	680.939	-0.184621	0.170923	0.262419	0.428197
	TMUE_0000000211.1	929.77	-0.0350462	0.102129	0.727884	0.839737
	TMUE_0000000212.1	1592.27	-0.101502	0.241303	0.651041	0.784477
	TMUE_0000000213.1	898.632	0.0262169	0.143023	0.852812	0.9184
	TMUE_0000000214.1	673.077	-0.640496	0.16766	7.95e-05	0.00043421
	TMUE_0000000215.1	0.792108	-0.0953889	0.694323	0.619928	NA
	TMUE_0000000216.1	0.174399	0.055433	0.689665	0.688097	NA
	TMUE_0000000217.1	8.90787	-0.1012	0.685369	0.567832	0.720994
	TMUE_0000000220.1	14.6984	0.111834	0.676759	0.59919	0.745711
	TMUE_0000000221.1	5.18074	1.1713	1.40478	0.0236437	0.0652494
	TMUE_0000000222.1	13.4719	-0.0296405	0.581807	0.923617	0.958503
	TMUE_0000000223.1	0.457975	-0.145678	0.71488	0.508536	NA
	TMUE_0000000224.1	22.5773	0.483378	0.428166	0.159226	0.297451
	TMUE_0000000225.1	34.7249	-0.451843	0.62715	0.235662	0.396079
	TMUE_0000000226.1	84.9034	-1.16807	0.330619	9.58e-05	0.00051325
	TMUE_0000000227.1	12.2317	-0.601971	1.09478	NA	NA
	TMUE_0000000228.1	1.21542	-0.111504	0.698942	0.512164	NA
	TMUE_0000000229.1	5.05737	0.157755	0.7251	0.0424216	0.106343
	TMUE_0000000230.1	725.437	-0.411241	0.152856	0.00564213	0.0192169
	TMUE_0000000231.1	65.1849	-0.438828	0.368528	0.163344	0.303126
	TMUE_0000000232.1	401.93	-0.159331	0.165165	0.320875	0.494089
	TMUE_0000000233.1	6.7734	-0.618338	0.882518	0.105866	0.218366
	TMUE_0000000234.1	890.04	0.275866	0.149823	0.0590474	0.138939
	TMUE_0000000235.1	63.6566	-1.21418	0.361557	0.00018873	0.00094341
	TMUE_0000000236.1	58.8665	0.187243	0.270647	0.454952	0.625092
	TMUE_0000000237.1	34.1993	-0.528579	0.969172	NA	NA
	TMUE_0000000238.1	1.27373	-0.215432	0.733793	0.248949	NA
	TMUE_0000000239.1	309.71	-0.140626	0.220979	0.500315	0.664221
	TMUE_0000000240.1	1532.8	-0.0944421	0.124016	0.438406	0.61025
	TMUE_0000000241.1	21.2846	-0.116804	0.526467	0.736738	0.846115
	TMUE_0000000242.1	519.752	-2.5195	0.39072	1.05e-11	1.54e-10
	TMUE_0000000243.1	504.38	-1.55853	0.212141	3.6e-14	6.75e-13
	TMUE_0000000244.1	19.8348	-0.0754326	0.497316	0.825487	0.901787
	TMUE_0000000245.1	94.7471	-0.317408	0.695794	0.305765	0.478594
	TMUE_0000000246.1	16.4567	-0.608681	0.888245	NA	NA
	TMUE_0000000247.1	2297.75	0.093575	0.260117	0.708413	0.825312
	TMUE_0000000248.1	146.759	-0.13179	0.488338	0.7047	0.822951
	TMUE_0000000249.1	1.87393	-0.0556448	0.68411	0.734855	0.844975
	TMUE_0000000250.1	201.094	0.587055	0.224493	0.00574001	0.0195046
	TMUE_0000000251.1	336.64	0.206384	0.155209	0.172964	0.316135
	TMUE_0000000252.1	65.7568	0.240087	0.290966	0.365092	0.540423
	TMUE_0000000253.1	581.226	-0.244253	0.226868	0.253849	0.418553
	TMUE_0000000254.1	771.588	-1.16241	0.762539	0.0204482	0.0578022
	TMUE_0000000255.1	1606.72	-1.96526	0.257952	3.01e-15	6.16e-14
	TMUE_0000000256.1	514.52	1.19771	0.218849	1.14e-08	1.17e-07
	TMUE_0000000257.1	12.7225	0.188065	0.737005	0.00777323	0.0253522
	TMUE_0000000258.1	4667.2	-0.12851	0.112976	0.246764	0.410272
	TMUE_0000000259.1	2.74059	-0.36693	0.796159	0.152258	0.286809
	TMUE_0000000260.1	2.18437	-0.177538	0.730378	0.160618	0.299387
	TMUE_0000000261.1	3.41213	-0.182216	0.733174	NA	NA
	TMUE_0000000262.1	6.85763	-0.383896	0.842876	0.0562514	0.133499
	TMUE_0000000263.1	400.259	0.297816	0.307787	0.281494	0.451401
	TMUE_0000000264.1	238.593	0.440798	0.215361	0.0308889	0.0817113
	TMUE_0000000265.1	604.301	-0.0977265	0.544936	0.771404	0.870225
	TMUE_0000000266.1	2068.04	0.0978165	0.126098	0.431374	0.603826
	TMUE_0000000267.1	808.456	0.671173	0.110422	7.11e-10	8.47e-09
	TMUE_0000000268.1	3553.95	0.0476632	0.143027	0.735172	0.845217
	TMUE_0000000269.1	7308.89	1.06401	0.125964	9.96e-18	2.52e-16
	TMUE_0000000270.1	9366.04	-0.495669	0.227233	0.0193116	0.0552606
	TMUE_0000000271.1	2459.39	-0.228736	0.138824	0.0920328	0.197199
	TMUE_0000000272.1	494.469	0.883378	0.278477	0.00056043	0.00250612
	TMUE_0000000273.1	16.6421	0.0523823	0.635508	0.850381	0.917017
	TMUE_0000000274.1	19.6499	0.785122	0.763551	0.0754019	0.16886
	TMUE_0000000275.1	32.5478	-1.60146	0.515188	0.00027583	0.00132857
	TMUE_0000000276.1	0.986212	-0.140472	0.699889	0.491045	NA
	TMUE_0000000277.1	23.2782	0.17398	0.432501	0.609866	0.753826
	TMUE_0000000278.1	4.31382	0.235483	0.749276	0.0954382	0.2023
	TMUE_0000000279.1	6.91729	0.763265	1.04725	0.0615842	0.143535
	TMUE_0000000280.1	170.317	-1.76519	0.34762	5.15e-08	4.84e-07
	TMUE_0000000281.1	18.7784	-0.184295	0.521764	0.602185	0.747694
	TMUE_0000000282.1	19.7653	-1.24588	0.816234	0.0164088	0.0480663
	TMUE_0000000283.1	2169.88	0.467653	0.177387	0.0057765	0.0195994
	TMUE_0000000284.1	704.917	-0.835928	0.436891	0.0200976	0.057033
	TMUE_0000000285.1	1.43573	-0.171602	0.727034	0.230657	NA
	TMUE_0000000286.1	16.2614	0.245258	0.762092	0.019859	0.0565163
	TMUE_0000000287.1	1228.34	0.517269	0.243427	0.0229576	0.0635916
	TMUE_0000000288.1	0.894822	0.0984485	0.698299	0.478031	NA
	TMUE_0000000289.1	338.311	0.0241412	0.146839	0.867948	0.926897
	TMUE_0000000290.1	1187.83	-0.236798	0.0997434	0.0163772	0.0480001
	TMUE_0000000291.1	498.765	0.441641	0.253572	0.0609631	0.142419
	TMUE_0000000292.1	7270.72	0.632837	0.11284	1.27e-08	1.29e-07
	TMUE_0000000293.1	863.577	-0.329595	0.156748	0.0307889	0.0815188
	TMUE_0000000294.1	792.721	0.645512	0.162175	4.17e-05	0.00024158
	TMUE_0000000295.1	129.822	-0.47827	0.353645	0.118453	0.237723
	TMUE_0000000296.1	131.994	0.464204	0.238354	0.0375023	0.0957832
	TMUE_0000000297.1	148.573	-0.279252	0.264301	0.254001	0.418553
	TMUE_0000000298.1	10.7817	0.160358	0.726336	NA	NA
	TMUE_0000000299.1	936.495	0.103347	0.271408	0.682592	0.80687
	TMUE_0000000300.1	27.2835	0.467047	0.811298	0.140681	0.271039
	TMUE_0000000301.1	3281.22	0.409767	0.202623	0.0342188	0.0887562
	TMUE_0000000302.1	428.491	0.603093	0.538785	0.120697	0.241044
	TMUE_0000000303.1	14.3163	-0.459404	0.617548	0.227705	0.386891
	TMUE_0000000304.1	1892.9	-0.555501	0.148282	0.00012332	0.00064507
	TMUE_0000000305.1	168.01	1.17538	0.171717	1.87e-12	3e-11
	TMUE_0000000306.1	12.5968	-0.534985	1.02342	NA	NA
	TMUE_0000000307.1	2619.64	0.342664	0.0550032	4.21e-10	5.13e-09
	TMUE_0000000308.1	8.83107	0.0144125	0.622618	0.963508	0.980906
	TMUE_0000000310.1	2.57633	-0.0164187	0.681049	0.910097	0.951138
	TMUE_0000000311.1	2809.31	-0.194363	0.134805	0.141092	0.271636
	TMUE_0000000312.1	272.708	1.94081	0.227588	1.94e-18	5.08e-17
	TMUE_0000000313.1	30.5929	0.349716	0.551876	0.343599	0.518643
	TMUE_0000000314.1	1221.82	1.31738	0.27804	4.5e-07	3.67e-06
	TMUE_0000000315.1	1797.44	0.988544	0.124191	6.26e-16	1.36e-14
	TMUE_0000000316.1	2.18815	0.171496	0.69628	0.41134	0.586251
	TMUE_0000000317.1	404.265	0.599173	0.457921	0.0966583	0.204308
	TMUE_0000000317.2	85.7912	0.309847	0.619766	0.379131	0.554988
	TMUE_0000000317.3	295.614	-0.110962	0.658649	0.641567	0.776984
	TMUE_0000000318.1	490.456	0.463342	0.225611	0.029627	0.078882
	TMUE_0000000319.1	1.70873	-0.174527	0.728653	0.19628	0.346934
	TMUE_0000000320.1	57.5946	-2.30317	0.844875	0.00050212	0.00227334
	TMUE_0000000321.1	40.0418	-0.474179	0.858389	0.10611	0.218717
	TMUE_0000000322.1	1.48838	-0.172186	0.727361	0.22195	NA
	TMUE_0000000323.1	2972.26	0.255481	0.131059	0.0472448	0.116015
	TMUE_0000000324.1	116.424	-2.57852	0.802959	0.00010196	0.00054328
	TMUE_0000000325.1	549.913	-0.560868	0.118564	1.54e-06	1.15e-05
	TMUE_0000000326.1	1177.6	0.220819	0.197022	0.243654	0.406115
	TMUE_0000000328.1	333.42	0.467402	0.256064	0.0489094	0.119206
	TMUE_0000000329.1	935.061	0.342059	0.151049	0.0202216	0.0572427
	TMUE_0000000330.1	57.0167	-1.26235	0.464077	0.00117566	0.00483537
	TMUE_0000000331.1	86.5785	-1.56092	0.403638	1.83e-05	0.00011375
	TMUE_0000000332.1	1.88535	0.152526	0.72248	NA	NA
	TMUE_0000000333.1	100.122	-0.14561	0.261672	0.547642	0.70404
	TMUE_0000000334.1	42.7262	0.269689	0.455164	0.44246	0.613862
	TMUE_0000000335.1	40.2548	-0.155678	0.614354	0.616543	0.758558
	TMUE_0000000336.1	11.5188	0.573909	0.619129	0.151237	0.285719
	TMUE_0000000337.1	1996.14	1.43257	0.363847	1.36e-05	8.7e-05
	TMUE_0000000338.1	456.783	1.13807	0.241473	6.45e-07	5.1e-06
	TMUE_0000000338.2	9175.87	1.45892	0.140313	4.65e-26	1.88e-24
	TMUE_0000000339.1	769.342	-0.368856	0.234669	0.0939781	0.20008
	TMUE_0000000340.1	494.406	-0.849633	0.254458	0.00036101	0.00170092
	TMUE_0000000341.1	21.5951	0.0177496	0.475553	0.961969	0.980276
	TMUE_0000000342.1	62.7298	-0.795835	1.06098	0.0604973	0.141621
	TMUE_0000000343.1	5367.68	-1.74459	0.149614	3.07e-32	1.64e-30
	TMUE_0000000344.1	1330.18	-0.114326	0.205973	0.559823	0.714912
	TMUE_0000000344.2	12.0623	-0.188791	0.737368	NA	NA
	TMUE_0000000345.1	44.1929	0.0124909	0.677703	0.954312	0.97663
	TMUE_0000000346.1	270.112	0.0691334	0.218783	0.740973	0.848695
	TMUE_0000000347.1	7784.31	1.7016	0.154888	3.79e-29	1.79e-27
	TMUE_0000000347.2	471.348	0.334531	0.603464	0.355657	0.530385
	TMUE_0000000347.3	738.037	-0.0001071	0.530346	0.992029	0.995453
	TMUE_0000000348.1	701.204	-0.0109475	0.242915	0.959407	0.978998
	TMUE_0000000348.2	40.7407	-0.0917918	0.666904	0.672583	0.800104
	TMUE_0000000348.4	97.3274	0.0640833	0.622059	0.832353	0.905708
	TMUE_0000000349.1	56.2401	-0.0276434	0.418948	0.931463	0.963518
	TMUE_0000000350.1	29.4246	-0.661625	0.539951	0.0943672	0.200695
	TMUE_0000000351.1	310.276	0.500804	0.381516	0.11997	0.240045
	TMUE_0000000352.1	970.003	1.01871	0.278957	8.37e-05	0.00045438
	TMUE_0000000352.2	11.8484	0.138739	0.714324	0.193326	0.343153
	TMUE_0000000352.3	78.6155	-0.738406	1.06137	0.0601171	0.140917
	TMUE_0000000352.4	187.272	2.20973	0.227518	2.25e-23	7.81e-22
	TMUE_0000000352.5	45.0376	0.143051	0.705146	0.357883	0.532809
	TMUE_0000000353.1	151.019	-1.69936	0.479994	4.73e-05	0.00027173
	TMUE_0000000354.1	1004.92	0.444228	0.25232	0.0575733	0.136171
	TMUE_0000000355.1	362.967	-0.0147264	0.366242	0.961776	0.980276
	TMUE_0000000356.1	3795.71	0.668172	0.142146	1.52e-06	1.14e-05
	TMUE_0000000357.1	1.50151	0.155189	0.695789	0.425037	NA
	TMUE_0000000358.1	112.021	0.516683	0.432585	0.136565	0.265251
	TMUE_0000000359.1	0.467434	-0.013369	0.681814	0.978946	NA
	TMUE_0000000360.1	195.403	-0.54314	1.06352	0.00306592	0.0113174
	TMUE_0000000360.2	555.016	-0.769125	1.61873	0.00219907	0.00846339
	TMUE_0000000361.1	774.482	-0.400338	0.172192	0.0160476	0.0471896
	TMUE_0000000362.1	3.44218	0.104626	0.65815	0.673628	0.800772
	TMUE_0000000363.1	0.472767	0.0287453	0.683652	0.794796	NA
	TMUE_0000000364.1	1174.78	0.0380289	0.102379	0.708121	0.825152
	TMUE_0000000366.1	308.117	-0.188226	0.419539	0.573986	0.725563
	TMUE_0000000367.1	17.8747	0.17678	0.65769	0.525274	0.68429
	TMUE_0000000368.1	3.01033	-0.0846326	0.666778	0.700468	0.820238
	TMUE_0000000369.1	220.754	-0.697334	0.265199	0.00450894	0.0158426
	TMUE_0000000370.1	0.241535	0.120297	0.708548	0.462515	NA
	TMUE_0000000371.1	128.555	0.120465	0.402778	0.715453	0.830609
	TMUE_0000000372.1	592.427	0.0481461	0.213166	0.814258	0.894589
	TMUE_0000000373.1	1144.66	0.486383	0.282551	0.0598652	0.14048
	TMUE_0000000374.1	188.628	0.327601	0.297271	0.221676	0.379572
	TMUE_0000000375.1	2523.12	-0.853825	0.104722	1.66e-16	3.82e-15
	TMUE_0000000376.1	18.7055	0.161737	0.726946	NA	NA
	TMUE_0000000377.1	49.9706	0.101656	0.291525	0.701944	0.821062
	TMUE_0000000378.1	554.368	1.31257	0.1173	9.68e-30	4.68e-28
	TMUE_0000000379.1	256.396	0.652432	0.191448	0.00038047	0.0017816
	TMUE_0000000380.1	1037.03	-0.256438	0.215175	0.208866	0.363594
	TMUE_0000000380.2	184.5	0.104457	0.608913	0.742959	0.85038
	TMUE_0000000381.1	5.23244	0.0148118	0.66031	0.950333	0.973957
	TMUE_0000000382.1	0.372798	0.130318	0.7123	0.377117	NA
	TMUE_0000000383.1	3576.89	-0.572101	0.128163	5.39e-06	3.68e-05
	TMUE_0000000384.1	1506.7	0.320262	0.156205	0.0352749	0.0909956
	TMUE_0000000385.1	15.2274	-0.423958	0.720476	0.226327	0.38498
	TMUE_0000000386.1	14.2775	0.47167	0.603493	0.220289	0.377884
	TMUE_0000000387.1	1211.31	-0.554975	0.153755	0.00020946	0.00103697
	TMUE_0000000388.1	1405.48	-0.532885	0.108011	5.66e-07	4.53e-06
	TMUE_0000000389.1	1332.53	-0.132436	0.095801	0.162474	0.302108
	TMUE_0000000390.1	639.541	-1.13505	0.349247	0.00030349	0.00145129
	TMUE_0000000391.1	1409.24	0.475153	0.945765	0.0156401	0.046127
	TMUE_0000000392.1	5658.81	0.265713	0.289262	0.317511	0.490941
	TMUE_0000000393.1	193.17	-0.548768	0.332935	0.0616918	0.143765
	TMUE_0000000394.1	25.9869	0.612784	0.497404	0.103816	0.215348
	TMUE_0000000395.1	14.3149	-0.413659	0.727628	0.227835	0.386928
	TMUE_0000000396.1	4.26283	0.0327841	0.674693	0.859923	0.922579
	TMUE_0000000397.1	2810.49	0.547906	0.119515	3.14e-06	2.22e-05
	TMUE_0000000398.1	1774.75	-0.654406	0.267566	0.00796373	0.0258838
	TMUE_0000000399.1	129.353	-0.413413	0.525776	0.26867	0.43604
	TMUE_0000000400.1	2963.07	0.348279	0.233919	0.109347	0.223744
	TMUE_0000000401.1	839.228	0.146271	0.286329	0.57323	0.7252
	TMUE_0000000402.1	1169.04	-0.315582	0.178058	0.0648306	0.14964
	TMUE_0000000403.1	2609.62	-1.10407	0.171965	4.04e-11	5.61e-10
	TMUE_0000000403.2	166.5	-0.334611	0.818087	0.0201769	0.0571972
	TMUE_0000000404.1	517.688	0.148185	0.261909	0.543098	0.700464
	TMUE_0000000405.1	6.7427	0.615913	1.08551	0.0301602	0.0801626
	TMUE_0000000406.1	209.708	0.795773	0.293024	0.00277632	0.0104021
	TMUE_0000000407.1	919.496	-0.582629	0.138794	1.75e-05	0.00010945
	TMUE_0000000408.1	56.7612	-0.0215138	0.421303	0.946315	0.971559
	TMUE_0000000409.1	789.612	-0.284145	0.141388	0.0400793	0.101377
	TMUE_0000000410.1	232.101	-1.49246	0.232838	3.2e-11	4.48e-10
	TMUE_0000000411.1	134.062	-0.604088	0.291279	0.0228245	0.0632888
	TMUE_0000000412.1	499.265	-0.342027	0.154341	0.0226436	0.0628307
	TMUE_0000000413.1	125.265	1.13487	0.914591	0.0259982	0.0706435
	TMUE_0000000413.2	127.38	0.0582211	0.626149	0.843717	0.913047
	TMUE_0000000413.3	96.0415	-0.240094	0.665367	0.418074	0.592451
	TMUE_0000000414.1	2013.05	-0.0386121	0.188599	0.829813	0.904551
	TMUE_0000000415.1	64.8792	0.651845	0.367087	0.0379238	0.0967022
	TMUE_0000000415.2	0.646681	-0.155118	0.71887	0.412582	NA
	TMUE_0000000416.1	89.1644	0.00114112	0.569051	0.996793	0.997729
	TMUE_0000000417.1	7.05242	-0.684153	0.768823	0.103372	0.214761
	TMUE_0000000418.1	16.7522	0.00092109	0.61066	0.997726	0.998413
	TMUE_0000000419.1	3668.01	-0.0315005	0.117509	0.784475	0.87763
	TMUE_0000000420.1	1451.4	-0.933039	0.178808	7e-08	6.43e-07
	TMUE_0000000421.1	264.716	-1.25894	0.415832	0.00050467	0.00228421
	TMUE_0000000422.1	89.0927	0.212079	0.518386	0.555201	0.711149
	TMUE_0000000423.1	15.3024	-0.591792	0.63965	0.149892	0.283794
	TMUE_0000000425.1	0.596413	-0.152486	0.717728	0.436512	NA
	TMUE_0000000427.1	65.9609	-0.109099	0.257902	0.646666	0.780912
	TMUE_0000000428.1	313.055	0.385082	0.39609	0.241931	0.403918
	TMUE_0000000429.1	0.463055	-0.0306101	0.683338	0.948386	NA
	TMUE_0000000430.1	57902.2	0.842334	0.183326	1.84e-06	1.36e-05
	TMUE_0000000431.1	3.47281	0.0852691	0.63458	0.759941	0.861798
	TMUE_0000000432.1	1037.77	0.982834	0.210297	9.98e-07	7.7e-06
	TMUE_0000000433.1	95.8301	0.431836	0.289822	0.0989822	0.207938
	TMUE_0000000434.1	384.593	-0.355398	0.275076	0.161779	0.30099
	TMUE_0000000435.1	3268.86	-0.183451	0.138194	0.175114	0.318923
	TMUE_0000000436.1	7.20721	-0.186959	0.736163	NA	NA
	TMUE_0000000437.1	465.223	-0.177586	0.130662	0.166296	0.307072
	TMUE_0000000438.1	603.306	0.607649	0.200762	0.00151978	0.00607266
	TMUE_0000000439.1	1858.54	1.17612	0.206049	2.92e-09	3.22e-08
	TMUE_0000000440.1	225.759	-0.199436	0.241243	0.375238	0.55142
	TMUE_0000000442.1	1811.63	0.138493	0.155801	0.362918	0.53825
	TMUE_0000000443.1	1588.78	-0.818632	0.162716	2.26e-07	1.94e-06
	TMUE_0000000444.1	2385.39	-0.47534	0.180829	0.00631415	0.0211943
	TMUE_0000000445.1	322.6	0.298158	0.249745	0.201091	0.353484
	TMUE_0000000446.1	119.687	0.275782	0.271251	0.268849	0.436162
	TMUE_0000000447.1	22.1717	-0.134338	0.49903	0.701017	0.820455
	TMUE_0000000448.1	176.554	0.808874	0.327225	0.00559719	0.0191106
	TMUE_0000000449.1	113.776	0.468075	0.749489	0.184696	0.331925
	TMUE_0000000449.2	849.461	0.543101	0.21974	0.00902336	0.0288585
	TMUE_0000000450.1	417.55	0.155	0.217088	0.453355	0.623621
	TMUE_0000000451.1	7253.26	0.437001	0.16083	0.00508318	0.017579
	TMUE_0000000452.1	615.323	-0.0656334	0.195699	0.725379	0.837913
	TMUE_0000000453.1	341.974	-0.349278	0.205439	0.0745684	0.167381
	TMUE_0000000454.1	34.0635	-0.214113	0.425941	0.529555	0.687962
	TMUE_0000000455.1	85.829	0.736502	0.422115	0.0343654	0.0891093
	TMUE_0000000456.1	30.9428	-1.42286	0.535512	0.00117363	0.00483076
	TMUE_0000000457.1	3.41206	-0.146549	0.628474	0.627187	0.766301
	TMUE_0000000458.1	3347.37	-0.439819	0.215554	0.0344142	0.089178
	TMUE_0000000458.2	974.797	1.41241	0.144576	2.75e-23	9.51e-22
	TMUE_0000000459.1	2.92928	-0.198635	0.732501	0.18347	0.330403
	TMUE_0000000462.1	1268.62	0.640358	0.0989099	6.13e-11	8.33e-10
	TMUE_0000000463.1	2158.34	-0.0033732	0.0869486	0.967361	0.9831
	TMUE_0000000464.1	5486.19	-0.543815	0.139602	6.63e-05	0.00036818
	TMUE_0000000465.1	558.883	0.492755	0.219192	0.0174541	0.0505905
	TMUE_0000000466.1	579.337	0.631268	0.365619	0.045215	0.112029
	TMUE_0000000466.2	159.567	0.336634	0.382894	0.29465	0.466232
	TMUE_0000000467.1	2128.19	-0.634286	0.218438	0.00216721	0.00835081
	TMUE_0000000468.1	3318.35	1.75704	0.265101	4.76e-12	7.31e-11
	TMUE_0000000469.1	788.227	-0.314423	0.213824	0.121567	0.24233
	TMUE_0000000470.1	1469.97	1.25176	1.07752	0.0216728	0.0605679
	TMUE_0000000470.2	1191.75	-0.834376	0.138251	7.03e-10	8.4e-09
	TMUE_0000000471.1	858.206	0.291101	0.291451	0.27233	0.440283
	TMUE_0000000472.1	4989.2	0.211548	0.106847	0.0452577	0.1121
	TMUE_0000000473.1	5.19712	-0.0924951	0.631186	0.739396	0.847636
	TMUE_0000000474.1	1206.63	-0.363066	0.157513	0.0176145	0.051009
	TMUE_0000000475.1	46.9981	0.548341	0.382929	0.0897125	0.193211
	TMUE_0000000476.1	21.1123	-0.112958	0.614228	0.708998	0.825632
	TMUE_0000000477.1	2648.97	-1.74749	0.164465	3.52e-27	1.5e-25
	TMUE_0000000478.1	5439.38	0.616373	0.199	0.00119307	0.00490321
	TMUE_0000000479.1	1142.23	-0.591039	0.172382	0.00039252	0.00183183
	TMUE_0000000480.1	10.0992	0.0740236	0.544811	0.832164	0.905708
	TMUE_0000000481.1	494.631	0.233943	0.125608	0.0583718	0.137693
	TMUE_0000000482.1	360.7	-0.0702204	0.249211	0.761391	0.862831
	TMUE_0000000483.1	264.531	0.766121	0.260769	0.00150221	0.006016
	TMUE_0000000484.1	258.845	-0.900083	0.197848	2.24e-06	1.63e-05
	TMUE_0000000484.2	924.311	0.337189	0.242516	0.137336	0.266289
	TMUE_0000000485.1	132.661	-0.0951018	0.595223	0.759691	0.861699
	TMUE_0000000486.1	1224.66	0.135787	0.114083	0.209531	0.364473
	TMUE_0000000487.1	208.594	-0.165046	0.455531	0.631472	0.769772
	TMUE_0000000488.1	0.0909969	-0.0891201	0.69917	0.974051	NA
	TMUE_0000000489.1	4.64128	0.327267	0.762037	0.176513	0.320825
	TMUE_0000000490.1	101.839	1.15249	0.702408	0.0162011	0.0475971
	TMUE_0000000491.1	62.8985	0.0817233	0.628632	0.779005	0.875237
	TMUE_0000000492.1	2662.72	-0.149929	0.188035	0.405603	0.58061
	TMUE_0000000493.1	8.70361	-1.19293	3.76498	0.0112607	0.0349854
	TMUE_0000000494.1	77.5916	1.00737	1.64148	0.0213942	0.0599676
	TMUE_0000000495.1	28.1434	0.696487	0.456925	0.0557007	0.132546
	TMUE_0000000496.1	7.09752	0.15916	0.725777	0.0270725	0.0730167
	TMUE_0000000497.1	1659.14	0.345867	0.252355	0.14345	0.274888
	TMUE_0000000498.1	832.589	-3.3841	0.997996	3.82e-05	0.00022396
	TMUE_0000000499.1	169.302	0.543526	0.826452	0.128046	0.252103
	TMUE_0000000500.1	700.805	-3.37042	0.372831	1.13e-20	3.34e-19
	TMUE_0000000501.1	4.30617	-0.337352	0.766577	0.184649	0.331898
	TMUE_0000000502.1	1049.24	-1.68134	0.185965	2.75e-20	7.98e-19
	TMUE_0000000503.1	2810.16	0.0674414	0.283473	0.801921	0.887645
	TMUE_0000000504.1	1886.42	-1.00642	0.225283	2.66e-06	1.92e-05
	TMUE_0000000505.1	824.556	0.209229	0.143621	0.137184	0.266108
	TMUE_0000000506.1	631.834	-0.338844	0.122056	0.00472584	0.0164966
	TMUE_0000000507.1	1702.51	-0.674541	0.0866802	4.43e-15	8.91e-14
	TMUE_0000000508.1	933.536	0.273719	0.238236	0.220555	0.378083
	TMUE_0000000509.1	192.913	-0.0011985	0.211606	0.993745	0.99617
	TMUE_0000000510.1	995.275	0.317782	0.281996	0.219618	0.377219
	TMUE_0000000511.1	49.6844	-0.546719	0.338044	0.0661169	0.15206
	TMUE_0000000512.1	7.5482	-0.218569	0.750201	0.0328355	0.0858978
	TMUE_0000000514.1	739.558	-0.36127	0.132127	0.00532147	0.0183001
	TMUE_0000000515.1	43.2502	-0.468469	0.519127	0.212999	0.368902
	TMUE_0000000516.1	3225.41	0.0271116	0.151448	0.855995	0.920372
	TMUE_0000000518.1	2581.17	-0.250588	0.13619	0.0601361	0.140917
	TMUE_0000000519.1	957.799	-0.46971	0.127484	0.00017334	0.00087608
	TMUE_0000000520.1	4.39283	-0.0975249	0.680415	0.610111	0.753905
	TMUE_0000000521.1	23.5752	0.0789875	0.454814	0.822674	0.900005
	TMUE_0000000522.1	19.789	-0.501982	0.767188	NA	NA
	TMUE_0000000523.1	51.4054	-0.207981	0.430798	0.538645	0.696883
	TMUE_0000000524.1	2.56225	-0.0221831	0.680175	0.886453	0.937701
	TMUE_0000000525.1	391.899	-0.294865	0.321728	0.301909	0.474199
	TMUE_0000000526.1	5362.49	-0.421442	0.195349	0.0241485	0.0662707
	TMUE_0000000527.1	25.7727	0.378189	0.402452	0.254185	0.418638
	TMUE_0000000528.1	1.82528	-0.101218	0.670096	0.659947	0.790496
	TMUE_0000000529.1	4.92498	0.0983696	0.688579	0.560135	0.715082
	TMUE_0000000530.1	1192.21	0.639172	0.339794	0.0338256	0.0879521
	TMUE_0000000531.1	70.1145	-0.223082	0.388636	0.488029	0.65443
	TMUE_0000000532.1	27.6848	-0.552092	0.450713	0.12125	0.24191
	TMUE_0000000533.1	12.1616	-1.93647	0.890584	0.00284688	0.0106192
	TMUE_0000000534.1	31.5166	-0.18256	0.73326	NA	NA
	TMUE_0000000535.1	5.09773	0.0443447	0.615158	0.883764	0.936252
	TMUE_0000000536.1	1760.66	-0.229985	0.0930571	0.0121279	0.0372097
	TMUE_0000000537.1	27.9455	-0.0079816	0.490603	0.978773	0.98904
	TMUE_0000000538.1	679.43	-0.363447	0.200791	0.0576021	0.136187
	TMUE_0000000539.1	693.809	-0.275656	0.379898	0.389115	0.564333
	TMUE_0000000540.1	12.1499	-0.639545	0.723279	0.129169	0.253796
	TMUE_0000000541.1	10.7192	-0.275105	0.754587	NA	NA
	TMUE_0000000542.1	38.7509	-1.81714	0.813569	0.00212334	0.00818965
	TMUE_0000000543.1	147.333	0.697035	0.315867	0.0137071	0.0412607
	TMUE_0000000544.1	304.758	-0.503632	0.338976	0.0904339	0.194477
	TMUE_0000000545.1	2507.41	-0.0989685	0.224078	0.658422	0.789563
	TMUE_0000000546.1	118.294	1.15597	0.400576	0.00085968	0.00365906
	TMUE_0000000547.1	6036.82	-0.459056	0.112812	3.63e-05	0.00021432
	TMUE_0000000548.1	34.8926	-0.718156	0.499855	0.0630589	0.146311
	TMUE_0000000549.1	18.1308	-0.243389	0.643352	0.447208	0.618144
	TMUE_0000000550.1	4.38059	0.0788407	0.668392	0.715943	0.830937
	TMUE_0000000551.1	0.288541	0.00841313	0.683659	0.830036	NA
	TMUE_0000000552.1	5.81612	-0.141226	0.704632	0.36201	0.537396
	TMUE_0000000553.1	614.075	-0.269867	0.163549	0.0893652	0.192645
	TMUE_0000000555.1	1153.27	0.768974	0.166349	1.88e-06	1.39e-05
	TMUE_0000000556.1	4388.16	1.19531	0.144292	3.12e-17	7.6e-16
	TMUE_0000000557.1	504.773	0.327642	0.258759	0.173848	0.317244
	TMUE_0000000558.1	154.598	-0.883703	0.305542	0.0014413	0.0057982
	TMUE_0000000559.1	102.933	-0.285558	0.47819	0.423814	0.597525
	TMUE_0000000560.1	4145.78	-0.533083	0.120923	6.44e-06	4.35e-05
	TMUE_0000000561.1	351.718	0.211056	0.356125	0.493519	0.658643
	TMUE_0000000562.1	720.484	-0.0507815	0.297491	0.843728	0.913047
	TMUE_0000000563.1	7.20243	0.107133	0.597257	0.738857	0.847261
	TMUE_0000000564.1	416.638	-0.155535	0.168886	0.341233	0.516313
	TMUE_0000000565.1	3.48896	-0.0086934	0.659457	0.965267	0.981785
	TMUE_0000000566.1	14.7415	-1.76621	0.853725	0.00396404	0.0141021
	TMUE_0000000567.1	33.6512	-1.18697	0.43855	0.00145246	0.00583489
	TMUE_0000000569.1	7.82007	0.23234	0.695312	0.3601	0.535113
	TMUE_0000000583.1	4.21957	0.134885	0.679532	0.533556	0.691754
	TMUE_0000000588.1	0.615838	-0.039389	0.683217	0.892093	NA
	TMUE_0000000590.1	39.4848	-0.284878	0.400738	0.387404	0.562669
	TMUE_0000000591.1	39.4848	-0.284878	0.400738	0.387404	0.562669
	TMUE_0000000594.1	0.323737	-0.135283	0.710952	0.618573	NA
	TMUE_0000000598.1	75.6703	-2.43194	0.53413	4.14e-07	3.4e-06
	TMUE_0000000600.1	751.66	-0.241384	0.196855	0.199852	0.351809
	TMUE_0000000606.1	0.523467	-0.0045657	0.681499	0.946275	NA
	TMUE_0000000609.1	87.0363	-0.0981227	0.284451	0.704746	0.822951
	TMUE_0000000610.1	6.59857	0.151479	0.721376	NA	NA
	TMUE_0000000612.1	0.713683	-0.157313	0.719883	0.386579	NA
	TMUE_0000000613.1	2.90714	-0.035413	0.658624	0.872983	0.92979
	TMUE_0000000614.1	12.3046	0.0307933	0.610625	0.922452	0.957915
	TMUE_0000000615.1	124.087	-1.20087	0.712959	0.0150504	0.0446764
	TMUE_0000000617.1	1.87578	-0.118134	0.702167	0.286634	0.457213
	TMUE_0000000619.1	13.9686	-0.0948169	0.677732	0.627099	0.766301
	TMUE_0000000620.1	3525.07	1.35541	0.111014	6.57e-35	3.79e-33
	TMUE_0000000621.1	296.694	0.563861	0.657654	0.157732	0.295177
	TMUE_0000000622.1	2463.25	-1.43609	0.175293	4.92e-17	1.18e-15
	TMUE_0000000623.1	82.3872	-1.17661	1.56321	0.0252821	0.0690145
	TMUE_0000000624.1	995.056	0.814688	0.320116	0.00453518	0.0159249
	TMUE_0000000625.1	10.041	-0.122931	0.702395	0.384635	0.560275
	TMUE_0000000625.2	412.135	0.122034	0.379572	0.704791	0.822951
	TMUE_0000000625.3	1697.9	0.0106868	0.188626	0.955025	0.976896
	TMUE_0000000625.4	1.32906	-0.17019	0.726272	NA	NA
	TMUE_0000000626.1	30.2858	0.150477	0.644569	0.59914	0.745707
	TMUE_0000000627.1	37.3431	-0.617323	0.547287	0.118473	0.237734
	TMUE_0000000628.1	571.557	0.510821	0.191754	0.00545887	0.0187083
	TMUE_0000000629.1	677.295	0.269547	0.177861	0.116359	0.234462
	TMUE_0000000630.1	3.15373	0.00742592	0.67233	0.971566	0.985307
	TMUE_0000000631.1	1.40978	0.0561585	0.686372	0.705264	NA
	TMUE_0000000633.1	16.9077	-0.290923	0.645473	0.384938	0.560465
	TMUE_0000000634.1	651.718	-0.467068	0.177132	0.00627871	0.0210804
	TMUE_0000000635.1	42.9057	-0.112109	0.487193	0.747397	0.852774
	TMUE_0000000636.1	2.91215	-0.386813	0.838541	0.0789039	0.174782
	TMUE_0000000637.1	231.946	0.742305	0.68605	0.0829711	0.181877
	TMUE_0000000638.1	622.947	-1.99623	0.222977	3.62e-20	1.03e-18
	TMUE_0000000639.1	61.9493	-0.136099	0.504149	0.697297	0.817844
	TMUE_0000000640.1	1738.96	0.615849	0.153823	3.91e-05	0.00022796
	TMUE_0000000641.1	739.069	-0.360118	0.14834	0.0128235	0.0390219
	TMUE_0000000642.1	4.73471	0.0848933	0.664358	0.710719	0.826915
	TMUE_0000000643.1	1043.78	-0.784866	0.192178	2.16e-05	0.00013264
	TMUE_0000000644.1	23.0126	-0.0951698	0.462173	0.783136	0.876908
	TMUE_0000000645.1	1525.51	0.0700497	0.16066	0.655793	0.787669
	TMUE_0000000646.1	1.97806	0.265946	0.750575	0.167368	0.308338
	TMUE_0000000648.1	52.0241	-0.584424	0.605539	0.146939	0.279861
	TMUE_0000000649.1	16.9077	-0.290923	0.645473	0.384938	0.560465
	TMUE_0000000650.1	1.28783	0.023227	0.681654	0.875708	NA
	TMUE_0000000651.1	3.41206	-0.146549	0.628474	0.627187	0.766301
	TMUE_0000000652.1	648.089	-0.588048	0.103615	9.04e-09	9.38e-08
	TMUE_0000000653.1	76.5185	0.207211	0.339707	0.485127	0.651521
	TMUE_0000000654.1	33.7552	-0.439819	0.613906	0.251843	0.416208
	TMUE_0000000655.1	70.6785	-0.709943	0.507415	0.0651496	0.15029
	TMUE_0000000656.1	15.5125	0.165979	0.63104	0.584851	0.73467
	TMUE_0000000657.1	48.3039	-0.594836	0.633129	0.145087	0.277224
	TMUE_0000000658.1	6.24552	-0.184088	0.637821	0.54685	0.70357
	TMUE_0000000659.1	54.0897	-0.226159	0.362299	0.463267	0.631983
	TMUE_0000000660.1	174.939	0.259712	0.35004	0.39314	0.568461
	TMUE_0000000662.1	5.47582	-0.415429	0.817605	0.129147	0.253796
	TMUE_0000000665.1	42.5816	-0.0588789	0.571055	0.854756	0.919812
	TMUE_0000000666.1	6.92572	-0.0104018	0.601947	0.970221	0.984566
	TMUE_0000000667.1	789.323	-1.51145	0.183861	3.28e-17	7.99e-16
	TMUE_0000000668.1	99.5131	0.582566	0.45601	0.103945	0.21542
	TMUE_0000000669.1	161.706	0.0453902	0.305682	0.870748	0.928624
	TMUE_0000000670.1	230.966	-1.51304	0.474112	0.00022172	0.00109092
	TMUE_0000000671.1	4440.43	2.59671	0.210437	4.57e-36	2.8e-34
	TMUE_0000000672.1	1092.39	0.394995	0.213537	0.0515417	0.12454
	TMUE_0000000673.1	1092.39	0.394995	0.213537	0.0515417	0.12454
	TMUE_0000000674.1	2688.4	1.12886	0.413836	0.00159946	0.00636084
	TMUE_0000000675.1	1092.39	0.394995	0.213537	0.0515417	0.12454
	TMUE_0000000676.1	207.14	0.538613	0.60772	0.171747	0.314451
	TMUE_0000000677.1	71.3196	-0.173711	0.605309	0.590066	0.738557
	TMUE_0000000678.1	4.72234	-0.0251438	0.672749	0.887635	0.938147
	TMUE_0000000679.1	0.867002	-0.101672	0.696109	0.584242	NA
	TMUE_0000000680.1	7.12261	-1.72132	0.934189	0.00655767	0.0218831
	TMUE_0000000681.1	13.0281	-0.791391	1.11544	0.0572112	0.135375
	TMUE_0000000682.1	16.1772	-0.214612	0.724625	0.246137	0.409488
	TMUE_0000000683.1	1298.25	-0.489324	0.151189	0.00088326	0.00374648
	TMUE_0000000684.1	413.471	-0.831437	0.638455	0.0559475	0.132956
	TMUE_0000000685.1	1480.34	-0.437218	0.191852	0.0173753	0.050417
	TMUE_0000000686.1	648.285	-0.546589	0.168685	0.00079832	0.00342986
	TMUE_0000000687.1	156.24	1.09457	1.12189	0.0304815	0.0808743
	TMUE_0000000688.1	2.59878	-0.0448305	0.674661	0.806378	0.889971
	TMUE_0000000689.1	264.182	-0.0500707	0.505701	0.881306	0.935166
	TMUE_0000000690.1	671.696	-1.24454	0.15502	2.6e-16	5.83e-15
	TMUE_0000000691.1	114.055	0.221439	0.668441	0.442796	0.614275
	TMUE_0000000691.2	286.696	0.0857629	0.320758	0.766358	0.866495
	TMUE_0000000692.1	109.023	0.0915157	0.659475	0.709956	0.826306
	TMUE_0000000693.1	2555.56	0.455159	0.238464	0.0430192	0.107529
	TMUE_0000000694.1	4821.78	0.241503	0.0973674	0.0114899	0.0355668
	TMUE_0000000695.1	552.258	0.167671	0.339692	0.572559	0.724625
	TMUE_0000000695.2	650.115	-0.145479	0.512164	0.675705	0.802108
	TMUE_0000000696.1	366.998	2.68218	0.18953	1.75e-46	1.53e-44
	TMUE_0000000696.2	1988.19	-0.57805	0.167906	0.00036862	0.00173012
	TMUE_0000000697.1	16897.5	-0.459925	0.110726	2.51e-05	0.00015236
	TMUE_0000000698.1	3517.22	-0.604149	0.138578	8.27e-06	5.48e-05
	TMUE_0000000698.2	563.414	-0.713422	0.351262	0.0202344	0.0572686
	TMUE_0000000698.3	1325.36	-1.14282	0.335204	0.00016998	0.00086153
	TMUE_0000000698.4	82.7049	0.070688	0.688222	0.653123	0.785798
	TMUE_0000000698.5	8.62135	-0.187663	0.736628	0.0396779	0.100549
	TMUE_0000000699.1	246.7	-1.44318	0.305231	4.04e-07	3.33e-06
	TMUE_0000000700.1	220.338	0.60633	0.184322	0.00061815	0.00273592
	TMUE_0000000701.1	36.187	0.156177	0.423483	0.645963	0.780475
	TMUE_0000000702.1	50.3304	0.0172601	0.576048	0.963197	0.980906
	TMUE_0000000703.1	148.473	0.563933	0.28036	0.0274741	0.073913
	TMUE_0000000704.1	16838.6	-1.53776	0.148948	1.55e-25	6.01e-24
	TMUE_0000000705.1	306.489	-13.9392	3.41191	2.01e-30	1.01e-28
	TMUE_0000000706.1	1068.57	0.603924	0.121136	4.05e-07	3.33e-06
	TMUE_0000000707.1	9.42365	-0.241082	0.762021	0.0193358	0.055298
	TMUE_0000000708.1	6588.21	1.11232	0.294878	4.38e-05	0.00025293
	TMUE_0000000709.1	11.1695	-0.0132533	0.647706	0.951359	0.974704
	TMUE_0000000710.1	291.637	-1.34574	0.376826	6.91e-05	0.00038205
	TMUE_0000000711.1	1.8704	0.163982	0.726166	0.106292	0.219064
	TMUE_0000000712.1	0.338921	0.129658	0.712027	0.385831	NA
	TMUE_0000000713.1	547.587	-0.55425	0.189854	0.00234251	0.0089508
	TMUE_0000000714.1	1894.66	0.40669	0.0702369	5.68e-09	6.08e-08
	TMUE_0000000715.1	851.05	-0.258603	0.165611	0.107125	0.220357
	TMUE_0000000718.1	0.568136	-0.151465	0.71728	0.448782	NA
	TMUE_0000000719.1	812.171	0.123487	0.704986	0.361715	0.537115
	TMUE_0000000720.1	4.22358	-0.504475	0.709127	0.182537	0.329269
	TMUE_0000000721.1	895.549	0.19167	0.135126	0.148697	0.282286
	TMUE_0000000722.1	0.415162	0.133299	0.713527	0.349509	NA
	TMUE_0000000723.1	63.6607	-0.117416	0.516265	0.735393	0.845331
	TMUE_0000000725.1	16.4016	-0.335145	0.700104	0.287443	0.458121
	TMUE_0000000726.1	1.3157	0.112923	0.695643	0.477976	NA
	TMUE_0000000727.1	13.5631	0.398623	0.576591	0.288738	0.459104
	TMUE_0000000728.1	8.49624	0.801385	0.711133	0.070584	0.159874
	TMUE_0000000729.1	54.0998	-0.0146254	0.370246	0.960403	0.979497
	TMUE_0000000730.1	2079.23	-0.549987	0.177801	0.00133518	0.00541077
	TMUE_0000000731.1	1105.77	1.12617	0.212827	3.27e-08	3.15e-07
	TMUE_0000000732.1	349.336	0.210876	0.35065	0.489269	0.655542
	TMUE_0000000733.1	11.7529	0.165983	0.676415	0.496591	0.661018
	TMUE_0000000734.1	0.60509	0.077599	0.692209	0.579239	NA
	TMUE_0000000735.1	0.488872	-0.147719	0.715705	0.489323	NA
	TMUE_0000000736.1	624.328	-0.765802	0.183924	1.57e-05	9.97e-05
	TMUE_0000000737.1	2182.19	-0.561137	0.162886	0.00038498	0.00179954
	TMUE_0000000738.1	27198.5	0.961728	0.17396	1.77e-08	1.76e-07
	TMUE_0000000740.1	137.185	1.53803	0.280781	6.29e-09	6.69e-08
	TMUE_0000000742.1	2927.23	-0.169709	0.147304	0.23762	0.398425
	TMUE_0000000743.1	771.557	-1.28245	0.168206	6.46e-15	1.29e-13
	TMUE_0000000744.1	884.991	0.171428	0.224482	0.42057	0.594584
	TMUE_0000000745.1	4863.52	-0.0230441	0.139264	0.863939	0.924693
	TMUE_0000000746.1	3694.29	0.205424	0.161521	0.184052	0.331102
	TMUE_0000000747.1	1744.3	0.113979	0.209861	0.570297	0.722919
	TMUE_0000000748.1	54.1428	-1.22798	0.74233	0.0154305	0.0456184
	TMUE_0000000749.1	1157.54	-1.97865	0.185578	1.66e-27	7.23e-26
	TMUE_0000000750.1	561.734	0.0389818	0.139392	0.776852	0.873542
	TMUE_0000000751.1	1513.59	-0.0013115	0.12435	0.990516	0.994934
	TMUE_0000000752.1	998.304	0.534268	0.10276	1.43e-07	1.26e-06
	TMUE_0000000753.1	6070.41	-0.176888	0.294379	0.513013	0.674567
	TMUE_0000000754.1	17.2153	0.222625	0.578452	0.524949	0.684151
	TMUE_0000000755.1	6870.01	-0.794991	0.0718946	9.02e-29	4.17e-27
	TMUE_0000000756.1	136.805	-0.612403	0.669653	0.135791	0.264165
	TMUE_0000000757.1	974.384	0.533267	0.197113	0.00464084	0.0162389
	TMUE_0000000758.1	377.678	0.144973	0.640576	0.620871	0.762195
	TMUE_0000000758.2	340.103	0.320362	0.576515	0.380834	0.556716
	TMUE_0000000759.1	4930.35	-0.0668861	0.192833	0.707472	0.82514
	TMUE_0000000760.1	362.663	-0.500871	0.325173	0.0818322	0.179866
	TMUE_0000000761.1	421.618	-0.291722	0.276569	0.24934	0.413438
	TMUE_0000000762.1	1858.83	0.0393136	0.263155	0.881232	0.935151
	TMUE_0000000763.1	0.721964	-0.0228431	0.68154	0.953769	NA
	TMUE_0000000764.1	5.22748	-1.22961	1.22004	0.0309842	0.0818994
	TMUE_0000000765.1	99.0984	0.739426	0.277012	0.00371019	0.0133565
	TMUE_0000000766.1	3230.1	0.231492	0.162391	0.138367	0.267677
	TMUE_0000000767.1	109.572	-1.19667	0.725108	0.0159379	0.0469189
	TMUE_0000000768.1	102.977	0.244245	0.518787	0.498448	0.662788
	TMUE_0000000769.1	149.757	0.756228	0.940082	0.0713766	0.161258
	TMUE_0000000770.1	5.18229	-0.225545	0.624911	0.49235	0.657632
	TMUE_0000000771.1	1435.75	-0.177728	0.10038	0.0740368	0.166375
	TMUE_0000000772.1	508.063	-0.145903	0.185287	0.413841	0.588923
	TMUE_0000000773.1	99.0898	-0.237974	0.552357	0.503254	0.666794
	TMUE_0000000774.1	49.6727	-0.173887	0.717463	0.250356	0.41464
	TMUE_0000000775.1	135.824	-0.257014	0.420502	0.44542	0.616405
	TMUE_0000000776.1	5.28228	0.157965	0.725205	NA	NA
	TMUE_0000000777.1	1514.65	-0.254816	0.149893	0.0814064	0.179184
	TMUE_0000000778.1	249.977	-1.08535	0.405511	0.0020143	0.00780297
	TMUE_0000000779.1	36.3115	-0.341933	0.632024	0.337292	0.512288
	TMUE_0000000780.1	79.9217	0.0263609	0.440764	0.941171	0.968966
	TMUE_0000000781.1	637.865	2.1313	0.933063	0.00125986	0.00515255
	TMUE_0000000782.1	340.854	-0.342359	0.516575	0.350261	0.525621
	TMUE_0000000783.1	36.6229	0.156294	0.691368	0.452392	0.622635
	TMUE_0000000784.1	414.629	0.0879773	0.249652	0.707903	0.82514
	TMUE_0000000785.1	149.086	0.499757	0.318566	0.0766928	0.171024
	TMUE_0000000786.1	430.568	1.02194	0.242339	7.85e-06	5.22e-05
	TMUE_0000000787.1	36.1105	-0.149328	0.465077	0.667886	0.796493
	TMUE_0000000788.1	2877.26	-0.0947438	0.108182	0.373486	0.549946
	TMUE_0000000789.1	707.248	-4.51861	1.56511	0.00013312	0.00069157
	TMUE_0000000790.1	14.3262	-0.408367	0.649817	0.26239	0.428195
	TMUE_0000000791.1	2.27645	-0.265854	0.770951	0.0870856	0.189107
	TMUE_0000000792.1	3664.52	0.103561	0.0687521	0.131322	0.257161
	TMUE_0000000792.2	537.947	0.518338	0.246416	0.0242096	0.0664156
	TMUE_0000000792.3	27.6105	-0.0348389	0.645425	0.88204	0.935606
	TMUE_0000000793.1	61.452	-0.658652	0.800328	0.111257	0.226782
	TMUE_0000000794.1	2.25061	0.012567	0.672144	0.949126	0.973102
	TMUE_0000000795.1	16.5682	0.074615	0.66099	0.74962	0.854518
	TMUE_0000000796.1	32.0964	1.401	0.715472	0.00582453	0.0197456
	TMUE_0000000797.1	3.5438	0.0349095	0.662916	0.874597	0.931014
	TMUE_0000000798.1	53.048	1.41874	0.496487	0.0006583	0.00289518
	TMUE_0000000799.1	22.2219	0.39074	0.74801	0.209735	0.364671
	TMUE_0000000800.1	12.452	-0.336997	0.628662	0.341657	0.516715
	TMUE_0000000801.1	0.195305	0.11225	0.705974	0.517992	NA
	TMUE_0000000802.1	58.697	-1.11431	0.379658	0.00094855	0.00399902
	TMUE_0000000804.1	3.16673	-0.199595	0.733462	0.172962	0.316135
	TMUE_0000000805.1	3.74374	-0.427226	0.877493	0.0271207	0.0731221
	TMUE_0000000806.1	43.8383	0.655468	0.400819	0.0517077	0.124846
	TMUE_0000000807.1	88.9313	0.220745	0.266278	0.368578	0.544173
	TMUE_0000000808.1	92.4191	0.377454	0.257875	0.113569	0.230584
	TMUE_0000000809.1	87.9366	0.746826	0.41577	0.0309171	0.0817724
	TMUE_0000000810.1	15.3872	0.0580476	0.581926	0.862048	0.923656
	TMUE_0000000811.1	57.2345	-0.708847	0.455743	0.0508906	0.123227
	TMUE_0000000812.1	236.462	-0.522879	0.550522	0.176975	0.321516
	TMUE_0000000813.1	40.4217	-0.640677	0.748285	0.123063	0.244703
	TMUE_0000000814.1	69.9456	-0.548342	0.601079	0.167281	0.308338
	TMUE_0000000815.1	30.4505	-0.293721	0.623665	0.39775	0.57301
	TMUE_0000000816.1	9071.97	-0.207264	0.0866871	0.0150019	0.0445404
	TMUE_0000000817.1	79.8527	0.456533	0.567256	0.232521	0.392509
	TMUE_0000000818.1	801.85	-1.08591	0.271698	1.92e-05	0.00011898
	TMUE_0000000819.1	2.67619	-0.160108	0.72019	NA	NA
	TMUE_0000000820.1	35.4809	-0.239651	0.403447	0.46517	0.633409
	TMUE_0000000821.1	35.4809	-0.239651	0.403447	0.46517	0.633409
	TMUE_0000000822.1	637.53	1.16737	0.140541	2.78e-17	6.82e-16
	TMUE_0000000823.1	337.834	0.826943	0.165654	2.67e-07	2.26e-06
	TMUE_0000000824.1	1240.76	-0.582565	0.305427	0.0338728	0.088031
	TMUE_0000000825.1	213.673	0.472276	0.344933	0.115087	0.232514
	TMUE_0000000826.1	147.182	-0.962035	0.2082	1.52e-06	1.14e-05
	TMUE_0000000827.1	2512.01	-0.159816	0.0978357	0.0986102	0.207429
	TMUE_0000000828.1	1492.67	0.469682	0.134437	0.00036829	0.00172969
	TMUE_0000000829.1	674.958	4.01872	0.295345	1.76e-43	1.37e-41
	TMUE_0000000830.1	109.916	-0.0356347	0.625334	0.891339	0.940881
	TMUE_0000000831.1	1959.54	-3.67292	0.190324	3.16e-84	8.27e-82
	TMUE_0000000833.1	766.82	0.756631	0.200542	8.06e-05	0.00043895
	TMUE_0000000834.1	56.3618	0.400732	0.719813	0.233023	0.393171
	TMUE_0000000835.1	53.9278	-0.253096	0.633951	0.440746	0.612331
	TMUE_0000000836.1	19.3325	0.069947	0.585912	0.833135	0.906217
	TMUE_0000000837.1	8387.5	-2.01167	2.37812	0.00834693	0.0269159
	TMUE_0000000838.1	2.91215	-0.386813	0.838541	0.0789039	0.174782
	TMUE_0000000839.1	1566.81	-1.26347	0.218288	1.7e-09	1.94e-08
	TMUE_0000000840.1	1014.05	0.371722	0.156506	0.014679	0.0437037
	TMUE_0000000841.1	530.673	1.12399	0.167248	4.78e-12	7.33e-11
	TMUE_0000000842.1	0.932528	0.144886	0.718711	0.224765	NA
	TMUE_0000000862.1	0.504812	-0.144348	0.71445	0.502504	NA
	TMUE_0000000867.1	4.21957	0.134885	0.679532	0.533556	0.691754
	TMUE_0000000869.1	0.737458	-0.0022176	0.681192	0.952786	NA
	TMUE_0000000870.1	334.962	-0.128311	0.170133	0.437074	0.608925
	TMUE_0000000871.1	104.782	0.711058	0.477218	0.0568315	0.134697
	TMUE_0000000872.1	4.10181	0.196473	0.7058	0.34808	0.5232
	TMUE_0000000873.1	5.42303	0.204448	0.651035	0.496017	0.660712
	TMUE_0000000874.1	3128.36	0.16434	0.173252	0.310774	0.48361
	TMUE_0000000874.2	208.262	-0.226292	0.716049	0.290945	0.46165
	TMUE_0000000876.1	444.319	2.02845	0.264249	1.76e-15	3.69e-14
	TMUE_0000000876.2	673.606	0.423424	0.285151	0.103101	0.214412
	TMUE_0000000877.1	2596.34	0.443108	0.135414	0.00084873	0.00361783
	TMUE_0000000878.1	247.654	-0.387724	0.326311	0.179223	0.324717
	TMUE_0000000879.1	19.8518	1.40111	1.04628	0.0148026	0.0440469
	TMUE_0000000880.1	1000.03	-0.283286	0.185351	0.1124	0.228674
	TMUE_0000000881.1	1026.1	0.893846	0.414545	0.0103102	0.0323782
	TMUE_0000000882.1	4719.7	0.515039	0.137618	0.00013156	0.00068413
	TMUE_0000000883.1	2924.33	0.0500149	0.0978259	0.563893	0.717988
	TMUE_0000000884.1	2585.13	3.69258	0.170303	1.1e-105	4.5e-103
	TMUE_0000000885.1	12.4289	3.10248	1.45931	0.00112403	0.00465295
	TMUE_0000000886.1	66.1091	-1.3072	0.497492	0.00161718	0.00642333
	TMUE_0000000887.1	8.37093	0.070218	0.650993	0.781419	0.876257
	TMUE_0000000888.1	1.45335	-0.0769071	0.663122	0.704626	NA
	TMUE_0000000889.1	2.49748	-0.179082	0.731284	0.143127	0.274627
	TMUE_0000000891.1	1.05286	-0.134599	0.708428	NA	NA
	TMUE_0000000893.1	640.412	0.983425	0.249534	2.65e-05	0.00016004
	TMUE_0000000894.1	0.30636	-0.133462	0.710299	0.637898	NA
	TMUE_0000000895.1	125.822	0.0185181	0.490155	0.961312	0.980147
	TMUE_0000000896.1	889.053	0.360542	0.233911	0.101224	0.211619
	TMUE_0000000897.1	40.2969	-0.0676192	0.510824	0.843837	0.913047
	TMUE_0000000899.1	0.18162	-0.113615	0.704401	0.793838	NA
	TMUE_0000000900.1	0.18162	-0.113615	0.704401	0.793838	NA
	TMUE_0000000901.1	1.17604	0.0525442	0.685851	0.718892	NA
	TMUE_0000000903.1	241.2	-1.64944	0.283948	9.07e-10	1.07e-08
	TMUE_0000000904.1	16.5468	-0.765271	0.883232	0.0783263	0.173888
	TMUE_0000000905.1	3.11182	0.0935639	0.654631	0.705893	0.823877
	TMUE_0000000907.1	2.12	0.0482349	0.684939	0.746703	0.852529
	TMUE_0000000909.1	6.83745	0.248078	0.714768	0.297858	0.469498
	TMUE_0000000910.1	8.44979	-0.0270777	0.584055	0.929899	0.962461
	TMUE_0000000911.1	1.32138	-0.145147	0.713018	0.333143	NA
	TMUE_0000000912.1	3.75091	0.156672	0.724561	NA	NA
	TMUE_0000000913.1	106.331	-5.82e-05	0.408678	0.996746	0.997729
	TMUE_0000000914.1	77.8189	-0.143595	0.56526	0.670787	0.79882
	TMUE_0000000915.1	207.034	0.351475	0.257413	0.141047	0.271582
	TMUE_0000000916.1	3.36941	0.103574	0.699532	0.422854	0.596792
	TMUE_0000000918.1	0.120523	-0.101028	0.701352	0.903827	NA
	TMUE_0000000922.1	0.401697	0.132384	0.713127	0.362639	NA
	TMUE_0000000929.1	0.0787973	-0.0853329	0.698522	0.993312	NA
	TMUE_0000000930.1	2.01219	-0.0669156	0.666423	0.745332	0.851904
	TMUE_0000000932.1	985.647	0.449934	0.120979	0.00015437	0.00078892
	TMUE_0000000936.1	0.979205	-0.164798	0.723476	NA	NA
	TMUE_0000000938.1	9.60365	0.103617	0.699054	NA	NA
	TMUE_0000000939.1	33.7786	0.0196771	0.62695	0.950218	0.973957
	TMUE_0000000940.1	1039.65	0.202411	0.13295	0.121375	0.242069
	TMUE_0000000941.1	55.4619	-1.45312	0.745747	0.00641143	0.0214713
	TMUE_0000000942.1	32.3405	-0.273934	0.497319	0.444777	0.615888
	TMUE_0000000943.1	0.7303	-0.158156	0.720265	NA	NA
	TMUE_0000000944.1	15.9151	0.206293	0.67861	0.434885	0.606916
	TMUE_0000000945.1	927.587	-0.191608	0.223415	0.363654	0.539116
	TMUE_0000000946.1	69.7513	-0.60231	0.781107	0.131221	0.257025
	TMUE_0000000948.1	478.586	-0.744716	0.184694	2.88e-05	0.00017291
	TMUE_0000000950.1	20.6779	-0.121057	0.695189	0.460667	0.629879
	TMUE_0000000950.2	284.538	0.0629618	0.352387	0.839564	0.9106
	TMUE_0000000950.3	30.2369	-0.304129	0.803231	0.00132203	0.00536972
	TMUE_0000000950.4	573.882	-0.102367	0.530732	0.763569	0.864502
	TMUE_0000000951.1	10.5521	0.0777509	0.645682	0.768598	0.868291
	TMUE_0000000952.1	299.092	-0.477703	0.25267	0.0415045	0.104372
	TMUE_0000000953.1	349.207	3.61013	0.523143	2.55e-13	4.44e-12
	TMUE_0000000954.1	2415.77	-1.30595	0.186742	6.25e-13	1.05e-11
	TMUE_0000000955.1	7.10973	0.142803	0.716628	0.152856	0.287635
	TMUE_0000000956.1	0.936824	-0.134887	0.708636	0.423594	NA
	TMUE_0000000957.1	2908.45	-0.0513209	0.271015	0.829997	0.904551
	TMUE_0000000958.1	1368.02	0.519924	0.223128	0.0136551	0.0411189
	TMUE_0000000959.1	1199.34	2.89566	0.902076	6.04e-05	0.00033802
	TMUE_0000000960.1	87.0764	0.163107	0.410307	0.625331	0.765203
	TMUE_0000000961.1	116.892	-0.826442	0.292809	0.00206724	0.00800029
	TMUE_0000000962.1	1015.22	-0.120604	0.161324	0.44075	0.612331
	TMUE_0000000963.1	15.0923	0.194832	0.739935	0.0053808	0.0184843
	TMUE_0000000964.1	386.448	-1.31237	0.656147	0.00709887	0.0234348
	TMUE_0000000965.1	2.25308	0.0260408	0.662019	0.906469	0.948648
	TMUE_0000000966.1	335.783	-0.168947	0.203163	0.383136	0.558651
	TMUE_0000000967.1	0.681415	0.142065	0.71738	0.264161	NA
	TMUE_0000000968.1	48.9548	0.66753	0.407144	0.0491131	0.119564
	TMUE_0000000969.1	11.6924	-0.0875834	0.521228	0.800208	0.88665
	TMUE_0000000970.1	14.4879	-0.38953	0.809007	0.126337	0.249753
	TMUE_0000000971.1	130.415	-0.132114	0.423706	0.692702	0.814365
	TMUE_0000000972.1	0.245901	0.121178	0.708882	0.449976	NA
	TMUE_0000000973.1	32.8739	-0.39827	0.509243	0.28015	0.449803
	TMUE_0000000974.1	2.95634	0.109882	0.701874	0.386681	0.562129
	TMUE_0000000975.1	19.5711	-0.0395904	0.428236	0.90522	0.948248
	TMUE_0000000976.1	11.6222	0.0808167	0.654543	0.744416	0.85117
	TMUE_0000000977.1	53.0104	0.886135	0.300297	0.00117107	0.00482397
	TMUE_0000000978.1	52.9725	1.71031	0.397754	2.25e-06	1.64e-05
	TMUE_0000000979.1	8.17159	-0.0128904	0.678946	0.928889	0.9621
	TMUE_0000000980.1	574.287	-1.90669	0.31668	2.24e-10	2.83e-09
	TMUE_0000000981.1	31.5932	0.874215	0.471654	0.0209223	0.0588305
	TMUE_0000000982.1	18326.6	0.559824	0.146761	9.25e-05	0.0004978
	TMUE_0000000983.1	19.2299	0.0479654	0.62913	0.867902	0.926897
	TMUE_0000000984.1	396.091	-0.0898685	0.300575	0.736952	0.846115
	TMUE_0000000984.2	2052.94	0.556285	0.098752	1.21e-08	1.23e-07
	TMUE_0000000985.1	184.795	-0.163974	0.377847	0.605574	0.750329
	TMUE_0000000986.1	123.963	-1.09583	0.97039	0.0339794	0.0882373
	TMUE_0000000987.1	0.107196	-0.0944273	0.700132	0.932086	NA
	TMUE_0000000988.1	141.186	-0.534574	0.631916	0.178395	0.323474
	TMUE_0000000989.1	2732.58	-0.192276	0.194227	0.301389	0.473523
	TMUE_0000000990.1	444.486	1.26014	0.16587	7.92e-15	1.57e-13
	TMUE_0000000991.1	626.854	-0.493222	0.34393	0.100177	0.209841
	TMUE_0000000992.1	54.0843	-0.190108	0.577779	0.578533	0.72937
	TMUE_0000000993.1	289.553	3.06461	0.390288	2.98e-16	6.64e-15
	TMUE_0000000994.1	378.147	2.62102	0.260102	6.44e-25	2.42e-23
	TMUE_0000000995.1	9.3009	-0.37024	0.822588	0.0784383	0.174088
	TMUE_0000000996.1	1308.9	0.0702996	0.16558	0.662935	0.792825
	TMUE_0000000997.1	304.831	0.422672	0.603815	0.264143	0.430483
	TMUE_0000000998.1	434.16	0.241728	0.275527	0.339463	0.514619
	TMUE_0000000999.1	21.3525	-0.342925	0.666998	0.317962	0.491449
	TMUE_0000001000.1	24.5271	0.705433	0.666955	0.0931228	0.198869
	TMUE_0000001001.1	29.9183	-2.11704	0.638725	0.00010036	0.00053568
	TMUE_0000001002.1	8.91767	-0.260491	0.600073	0.460012	0.629314
	TMUE_0000001003.1	3692.59	0.665252	0.182847	0.00015639	0.00079833
	TMUE_0000001003.2	402.102	-1.03034	0.324266	0.0004563	0.00208953
	TMUE_0000001004.1	959.26	0.193029	0.204188	0.322739	0.496182
	TMUE_0000001005.1	5.83747	0.158285	0.725358	NA	NA
	TMUE_0000001006.1	2.09615	0.107196	0.701214	0.396373	0.571749
	TMUE_0000001007.1	767.939	-2.38732	0.562817	1.92e-06	1.41e-05
	TMUE_0000001008.1	6.72623	-0.45805	0.919762	0.0306553	0.0812816
	TMUE_0000001009.1	1.82491	-0.268589	0.753351	0.195847	0.346321
	TMUE_0000001010.1	88.2405	-0.670778	0.492254	0.0781779	0.173635
	TMUE_0000001011.1	4157.92	0.941512	0.192278	3.58e-07	2.98e-06
	TMUE_0000001012.1	499.412	0.438213	0.341373	0.14204	0.273033
	TMUE_0000001013.1	514.4	-0.636922	0.247832	0.00610826	0.0205896
	TMUE_0000001014.1	1349.06	0.500896	0.147315	0.00049053	0.00222525
	TMUE_0000001015.1	295.366	-0.578233	0.677221	0.152127	0.28677
	TMUE_0000001016.1	7.84885	0.175414	0.731743	0.018855	0.0541118
	TMUE_0000001017.1	1700.46	1.2192	0.194917	9.72e-11	1.3e-09
	TMUE_0000001018.1	13114.1	0.416016	0.239919	0.0683536	0.156038
	TMUE_0000001019.1	4440.43	2.59671	0.210437	4.57e-36	2.8e-34
	TMUE_0000001020.1	574.287	-1.90669	0.31668	2.24e-10	2.83e-09
	TMUE_0000001021.1	5601.45	-0.45522	0.126072	0.00023151	0.00113456
	TMUE_0000001023.1	2.14311	-0.0211358	0.680435	0.891005	0.940652
	TMUE_0000001024.1	3674.74	-0.446187	0.315545	0.110224	0.224993
	TMUE_0000001025.1	3159.68	1.65135	0.354758	4.5e-07	3.67e-06
	TMUE_0000001026.1	548.036	0.273187	0.340885	0.35866	0.533668
	TMUE_0000001026.2	638.103	-0.311568	0.32049	0.271373	0.439313
	TMUE_0000001027.1	854.028	-3.83107	0.233408	6.1e-62	8.34e-60
	TMUE_0000001028.1	315.264	-0.179283	0.406336	0.585802	0.73527
	TMUE_0000001029.1	1514.65	-0.254816	0.149893	0.0814064	0.179184
	TMUE_0000001031.1	9.27182	-0.0494681	0.604299	0.867419	0.92664
	TMUE_0000001032.1	7.33234	-0.0001199	0.674101	0.992821	0.995907
	TMUE_0000001033.1	1.32204	0.0473007	0.686206	0.83038	NA
	TMUE_0000001034.1	1.45335	-0.0769071	0.663122	0.704626	NA
	TMUE_0000001035.1	26.5338	-0.577509	0.848218	0.120892	0.241317
	TMUE_0000001037.1	546.58	-0.108979	0.170538	0.507955	0.670633
	TMUE_0000001038.1	21.1985	0.0775693	0.560407	0.821094	0.899199
	TMUE_0000001039.1	1.56856	-0.0294154	0.681078	0.862553	NA
	TMUE_0000001041.1	1.32204	0.0473007	0.686206	0.83038	NA
	TMUE_0000001042.1	18.0455	-0.0024309	0.578108	0.990189	0.994918
	TMUE_0000001043.1	31.3073	0.167923	0.587909	0.620251	0.761704
	TMUE_0000001044.1	30.5082	0.361345	0.735686	0.23212	0.391916
	TMUE_0000001045.1	4.6135	0.0396728	0.672589	0.838792	0.910166
	TMUE_0000001047.1	3467.63	0.18087	0.24092	0.41543	0.590178
	TMUE_0000001048.1	1998.97	-0.197909	0.194744	0.288491	0.459104
	TMUE_0000001049.1	3026.59	-0.92084	0.160953	4.12e-09	4.47e-08
	TMUE_0000001050.1	3730.38	-0.0651666	0.170062	0.691183	0.813297
	TMUE_0000001051.1	881.95	-0.18674	0.175712	0.270869	0.438673
	TMUE_0000001052.1	212.246	-0.488499	0.509689	0.192006	0.341759
	TMUE_0000001053.1	289.62	0.383003	0.410412	0.253945	0.418553
	TMUE_0000001054.1	515.994	0.252776	0.265842	0.303427	0.475945
	TMUE_0000001055.1	0.15019	-0.106823	0.702686	0.854771	NA
	TMUE_0000001056.1	0.39757	-0.0322347	0.683687	0.953281	NA
	TMUE_0000001057.1	2002.99	0.834847	0.200769	1.42e-05	9.08e-05
	TMUE_0000001058.1	166.085	-0.124849	0.345771	0.676764	0.80265
	TMUE_0000001059.1	25.6752	-0.283235	0.588354	0.429239	0.601894
	TMUE_0000001060.1	37.4762	0.0677195	0.504121	0.849422	0.916353
	TMUE_0000001062.1	2091.78	0.600678	0.149675	3.85e-05	0.0002251
	TMUE_0000001063.1	248.772	-0.0218352	0.256711	0.925249	0.959816
	TMUE_0000001064.1	1138.5	0.222561	0.161211	0.156354	0.293044
	TMUE_0000001065.1	73.2211	0.355389	0.277669	0.163653	0.303557
	TMUE_0000001066.1	322.963	-0.135701	0.204893	0.487029	0.653418
	TMUE_0000001067.1	18.9949	0.681594	0.630028	0.100763	0.210904
	TMUE_0000001068.1	76.3129	-0.0886043	0.690628	0.553793	0.710104
	TMUE_0000001069.1	142.72	-0.775555	0.324089	0.00752091	0.0246499
	TMUE_0000001070.1	13.3832	-0.363811	0.691662	0.283692	0.454151
	TMUE_0000001071.1	56.5031	0.358513	0.3663	0.250633	0.414866
	TMUE_0000001072.1	207.943	-1.38205	0.576333	0.00253703	0.00962508
	TMUE_0000001073.1	176.299	0.284238	0.524944	0.435641	0.607618
	TMUE_0000001074.1	2.4601	-0.178756	0.731097	0.144566	0.276684
	TMUE_0000001075.1	61.3571	-0.0896921	0.523544	0.793579	0.882702
	TMUE_0000001076.1	617.049	-0.33371	0.144908	0.0182433	0.0525827
	TMUE_0000001077.1	7.31455	0.443153	0.802741	0.150846	0.28506
	TMUE_0000001078.1	3.73443	-0.174302	0.728235	NA	NA
	TMUE_0000001079.1	78.5914	-3.1672	1.42962	0.00107743	0.00447279
	TMUE_0000001081.1	1.92769	-0.293952	0.751272	0.227284	0.38632
	TMUE_0000001082.1	6.43418	0.160622	0.707011	0.338784	0.513994
	TMUE_0000001083.1	3.69303	-0.315607	0.755347	0.206028	0.359868
	TMUE_0000001084.1	220.055	0.361253	0.231554	0.0969218	0.204766
	TMUE_0000001085.1	43.2882	-0.121265	0.3515	0.690145	0.812546
	TMUE_0000001088.1	6.3564	-0.758342	1.04085	0.0678991	0.155333
	TMUE_0000001089.1	211.131	-0.710916	0.263748	0.00360072	0.013021
	TMUE_0000001090.1	1018.96	-0.180291	0.156742	0.236804	0.397348
	TMUE_0000001091.1	402.754	-1.22237	0.195846	1.23e-10	1.61e-09
	TMUE_0000001092.1	255.823	0.991283	0.551983	0.0174706	0.0506292
	TMUE_0000001093.1	1395.25	0.344224	0.145119	0.0151777	0.0450039
	TMUE_0000001094.1	1049.12	5.56702	2.32131	0.00017139	0.00086839
	TMUE_0000001095.1	13.1528	-0.981607	1.13724	0.0456154	0.112759
	TMUE_0000001096.1	53.8132	-1.9184	0.399027	2.36e-07	2.02e-06
	TMUE_0000001097.1	31.8816	0.168878	0.565499	0.626776	0.766267
	TMUE_0000001098.1	0.153759	-0.109515	0.703266	0.839771	NA
	TMUE_0000001100.1	64.6006	-0.741391	0.57296	0.0707793	0.160102
	TMUE_0000001101.1	0.630414	0.111142	0.703602	0.4071	NA
	TMUE_0000001102.1	284.455	0.346073	0.294544	0.194901	0.34526
	TMUE_0000001103.1	2.39804	0.106975	0.700867	0.403113	0.578133
	TMUE_0000001104.1	0.877722	-0.130189	0.706741	0.451396	NA
	TMUE_0000001105.1	3270.02	-0.661141	0.153141	9.27e-06	6.08e-05
	TMUE_0000001106.1	62.5311	0.00872808	0.436151	0.982539	0.990383
	TMUE_0000001107.1	0.759343	0.14314	0.717887	0.248431	NA
	TMUE_0000001108.1	22.0985	0.663047	0.589658	0.102792	0.214001
	TMUE_0000001109.1	114.523	0.596399	0.220688	0.00428105	0.0151155
	TMUE_0000001110.1	381.708	-0.324493	0.222744	0.123736	0.245737
	TMUE_0000001111.1	574.287	-1.90669	0.31668	2.24e-10	2.83e-09
	TMUE_0000001112.1	4440.43	2.59671	0.210437	4.57e-36	2.8e-34
	TMUE_0000001113.1	126.909	-0.0717781	0.416477	0.828318	0.903645
	TMUE_0000001114.1	277.591	0.402801	0.315623	0.152191	0.28677
	TMUE_0000001114.2	44.2132	-0.219796	0.688357	0.393001	0.568391
	TMUE_0000001114.3	317.976	-0.0231128	0.510079	0.941538	0.96905
	TMUE_0000001114.4	74.4359	0.0682929	0.660489	0.774378	0.871987
	TMUE_0000001115.1	117.355	0.217261	0.300702	0.422465	0.596458
	TMUE_0000001116.1	106.119	0.144574	0.381197	0.653272	0.785798
	TMUE_0000001117.1	1261.44	-0.133173	0.208385	0.501668	0.665481
	TMUE_0000001118.1	21.7878	-0.147522	0.623416	0.626841	0.766288
	TMUE_0000001118.2	11.5765	0.160532	0.726415	NA	NA
	TMUE_0000001118.3	12.4965	-0.188879	0.737429	NA	NA
	TMUE_0000001119.1	327.522	0.0518865	0.356801	0.869295	0.927784
	TMUE_0000001120.1	10.8038	-0.0338619	0.680682	NA	NA
	TMUE_0000001121.1	13.7136	0.48828	0.926171	0.0445495	0.110671
	TMUE_0000001122.1	1.0437	-0.200958	0.726137	0.305017	NA
	TMUE_0000001123.1	105.946	-1.16511	0.333721	0.00012943	0.00067396
	TMUE_0000001124.1	114.247	-1.28631	0.519515	0.00233792	0.00893753
	TMUE_0000001125.1	1.11744	0.147914	0.72017	0.187677	NA
	TMUE_0000001126.1	0.504812	-0.144348	0.71445	0.502504	NA
	TMUE_0000001128.1	0.154601	-0.108165	0.703024	0.843109	NA
	TMUE_0000001132.1	307.03	-0.94893	0.182554	7.63e-08	6.96e-07
	TMUE_0000001133.1	3.44705	-0.147939	0.711549	0.309648	0.482516
	TMUE_0000001134.1	278.947	-0.0816204	0.205882	0.677515	0.803065
	TMUE_0000001135.1	1.32204	0.0473007	0.686206	0.83038	NA
	TMUE_0000001136.1	35.556	-0.209859	0.432384	0.536862	0.695026
	TMUE_0000001137.1	45.999	0.228861	0.363464	0.461571	0.63053
	TMUE_0000001138.1	7.22139	-0.0422559	0.548533	0.898719	0.945053
	TMUE_0000001139.1	205.126	-0.41176	0.861316	0.0526296	0.126499
	TMUE_0000001140.1	9.61712	-0.216698	0.583979	0.533819	0.691997
	TMUE_0000001141.1	5.99691	-0.253825	0.717197	0.294758	0.466322
	TMUE_0000001142.1	2.32093	-0.253501	0.764204	0.0941522	0.200297
	TMUE_0000001143.1	1.3478	-0.182883	0.73064	0.226522	NA
	TMUE_0000001144.1	145.084	-0.444819	0.346802	0.140141	0.270264
	TMUE_0000001145.1	113.903	-1.62039	0.317433	5.71e-08	5.32e-07
	TMUE_0000001146.1	36.3801	-0.422241	0.474375	0.24301	0.405295
	TMUE_0000001147.1	1234.71	0.436111	0.233402	0.0457139	0.112897
	TMUE_0000001148.1	1423.92	0.343942	0.669163	0.315386	0.488412
	TMUE_0000001148.2	1552.99	0.145739	0.625614	0.640938	0.776326
	TMUE_0000001149.1	41.5339	0.0312452	0.429943	0.929333	0.962187
	TMUE_0000001150.1	4.65134	0.02083	0.659204	0.929214	0.96215
	TMUE_0000001151.1	17.3602	-0.097308	0.578257	0.764987	0.865386
	TMUE_0000001152.1	178.182	0.0931155	0.383441	0.775058	0.872506
	TMUE_0000001153.1	44.4021	0.109923	0.470529	0.75656	0.859488
	TMUE_0000001154.1	260.578	-0.324176	0.569352	0.376359	0.552548
	TMUE_0000001155.1	0.644508	0.134866	0.714291	0.497169	NA
	TMUE_0000001156.1	144.876	-0.314023	0.291299	0.235085	0.395575
	TMUE_0000001157.1	14.806	-0.0300591	0.530748	0.928467	0.961897
	TMUE_0000001158.1	1.86454	-0.0706921	0.686974	0.669956	0.798318
	TMUE_0000001159.1	52.6111	-1.15473	0.619701	0.0116332	0.0359403
	TMUE_0000001160.1	2.49748	-0.179082	0.731284	0.143127	0.274627
	TMUE_0000001161.1	8182.64	0.360391	0.234978	0.100665	0.210808
	TMUE_0000001162.1	397.227	-1.58435	0.14389	6.11e-29	2.85e-27
	TMUE_0000001163.1	128.783	0.479429	0.251864	0.0406254	0.102645
	TMUE_0000001164.1	457.047	0.122814	0.293028	0.648452	0.78236
	TMUE_0000001165.1	859.262	0.151648	0.193164	0.415372	0.590157
	TMUE_0000001166.1	803.974	-0.425098	0.136725	0.00150647	0.00603005
	TMUE_0000001167.1	778.466	-0.451709	0.153884	0.00255735	0.00969295
	TMUE_0000001168.1	139.103	-1.69936	0.536927	0.00018365	0.00092175
	TMUE_0000001169.1	8.63506	0.773038	1.13134	0.0486718	0.118753
	TMUE_0000001170.1	289.349	-0.955351	0.397926	0.00513092	0.0177287
	TMUE_0000001171.1	7.6621	-0.200228	0.638381	0.518642	0.679192
	TMUE_0000001172.1	38.7936	-0.292224	0.647865	0.380962	0.556761
	TMUE_0000001173.1	57.2983	-0.384686	0.59618	0.302078	0.474419
	TMUE_0000001174.1	9.00019	-0.0322475	0.641566	0.8961	0.943664
	TMUE_0000001176.1	10.5299	-0.156318	0.593592	0.636646	0.773529
	TMUE_0000001178.1	8.73349	-0.310068	0.775798	0.127482	0.251365
	TMUE_0000001179.1	6.93316	-0.410431	0.74957	0.201627	0.354232
	TMUE_0000001180.1	0.224424	-0.121045	0.706434	0.735835	NA
	TMUE_0000001181.1	11.7119	-0.0179854	0.641914	0.938464	0.967568
	TMUE_0000001182.1	12.9905	-0.0377905	0.632674	0.883851	0.936252
	TMUE_0000001183.1	845.693	-0.377556	0.267038	0.126336	0.249753
	TMUE_0000001184.1	1.80645	-0.109267	0.690032	0.560302	0.715182
	TMUE_0000001185.1	21.6012	-0.125571	0.426383	0.708008	0.82514
	TMUE_0000001186.1	258.748	-0.631683	0.386615	0.0545026	0.13009
	TMUE_0000001187.1	2.49103	-0.117773	0.700836	0.440891	0.612331
	TMUE_0000001188.1	5.26467	0.19758	0.712185	0.307412	0.480296
	TMUE_0000001189.1	5.07349	-0.0595083	0.684322	0.701818	0.821062
	TMUE_0000001190.1	32.2075	0.921458	0.803633	0.048453	0.118364
	TMUE_0000001192.1	1196.75	0.150012	0.253758	0.528296	0.68666
	TMUE_0000001193.1	9.3325	0.0566384	0.685611	NA	NA
	TMUE_0000001194.1	27.8739	-0.447914	0.825559	0.130633	0.256004
	TMUE_0000001195.1	0.205412	0.117649	0.707672	0.479073	NA
	TMUE_0000001196.1	126.907	-0.24349	0.440365	0.477682	0.644663
	TMUE_0000001197.1	251.561	0.0914579	0.192253	0.621744	0.762505
	TMUE_0000001199.1	20.8055	0.399552	0.544709	0.287461	0.458121
	TMUE_0000001200.1	740.043	-0.097072	0.212844	0.630216	0.768651
	TMUE_0000001201.1	86.4994	-0.408217	0.544611	0.279363	0.448929
	TMUE_0000001202.1	586.111	-0.518844	0.525746	0.174181	0.317779
	TMUE_0000001202.2	429.412	-0.869357	0.544856	0.0342237	0.0887562
	TMUE_0000001203.1	2053.26	-0.401486	0.173595	0.0166327	0.0485796
	TMUE_0000001204.1	18.292	-0.0863013	0.623642	0.762482	0.863516
	TMUE_0000001205.2	930.533	0.565683	0.198703	0.00287672	0.010718
	TMUE_0000001206.1	2094.21	-0.409881	0.468695	0.254048	0.418553
	TMUE_0000001207.1	549.667	0.387794	0.303725	0.156501	0.293266
	TMUE_0000001208.1	1526.52	-0.384256	0.171114	0.0203031	0.0574518
	TMUE_0000001209.1	157.827	1.04732	0.351884	0.00080958	0.00347171
	TMUE_0000001210.1	3901.47	0.263397	0.2633	0.285006	0.455294
	TMUE_0000001211.1	637.305	-0.801311	0.260138	0.00092289	0.00389906
	TMUE_0000001212.1	1194.92	-1.60256	0.376091	3.05e-06	2.16e-05
	TMUE_0000001213.1	5.48445	-0.18551	0.735237	0.0657221	0.151411
	TMUE_0000001214.1	2.46547	0.036345	0.683097	0.811799	0.893059
	TMUE_0000001216.1	31.9939	0.202246	0.345727	0.502936	0.666538
	TMUE_0000001217.1	90.8021	-0.600216	0.415433	0.0806783	0.178022
	TMUE_0000001218.1	1347.88	0.255696	0.244065	0.267734	0.435006
	TMUE_0000001219.1	1473.69	-0.0814371	0.557084	0.800106	0.88665
	TMUE_0000001219.2	282.756	-0.302447	0.769477	0.136058	0.264503
	TMUE_0000001220.1	254.871	0.240378	0.363058	0.441345	0.612687
	TMUE_0000001221.1	795.219	0.0116865	0.207503	0.953482	0.976191
	TMUE_0000001222.1	1000.1	-1.89578	0.165786	3.64e-31	1.88e-29
	TMUE_0000001223.1	31.7645	0.322128	0.544545	0.382795	0.558501
	TMUE_0000001224.1	51.0431	-0.131063	0.431742	0.698278	0.818669
	TMUE_0000001225.1	5.66188	0.158235	0.725335	NA	NA
	TMUE_0000001226.1	239.965	-1.40497	1.0615	0.0164783	0.0482608
	TMUE_0000001227.1	238.46	1.46584	0.40529	4.91e-05	0.00028087
	TMUE_0000001228.1	61.7389	0.382143	0.630279	0.295929	0.467608
	TMUE_0000001229.1	26.7716	-2.18399	0.785554	0.00052413	0.00236361
	TMUE_0000001230.1	85.817	-0.465886	0.846386	0.113844	0.230907
	TMUE_0000001231.1	2.41317	0.0127223	0.680389	0.939049	0.967962
	TMUE_0000001232.1	857.352	0.13803	0.241865	0.544244	0.701346
	TMUE_0000001233.1	45.3955	0.0631553	0.572281	0.852755	0.9184
	TMUE_0000001234.1	779.533	-0.30343	0.179582	0.0797807	0.176407
	TMUE_0000001235.1	541.886	-0.404079	0.203591	0.0370941	0.0949532
	TMUE_0000001236.1	59.0447	0.0355274	0.527794	0.922306	0.957826
	TMUE_0000001237.1	172.972	-0.864147	0.363834	0.00660112	0.0220143
	TMUE_0000001238.1	1743.78	0.402772	0.182363	0.0218701	0.0610615
	TMUE_0000001239.1	30.652	0.0540203	0.665487	0.807628	0.890524
	TMUE_0000001239.2	0.987007	0.146436	0.719459	0.206074	NA
	TMUE_0000001239.3	490.818	-0.509457	0.205848	0.00934146	0.0296741
	TMUE_0000001240.1	56.6982	-0.125865	0.663083	0.60084	0.747052
	TMUE_0000001240.2	117.883	0.443	0.668245	0.234129	0.394475
	TMUE_0000001241.1	28.2968	-0.23653	0.647809	0.445882	0.61695
	TMUE_0000001242.1	85.2803	-0.793644	0.653509	0.0675678	0.154685
	TMUE_0000001243.1	2628.09	-3.89822	0.140139	7.64e-172	1.75e-168
	TMUE_0000001244.1	15.1402	-1.84769	5.04105	0.0101523	0.0319452
	TMUE_0000001244.2	25.2072	-0.190267	0.73836	NA	NA
	TMUE_0000001244.3	26.0252	-0.0184014	0.636702	0.937665	0.967243
	TMUE_0000001244.4	19.4574	0.0989838	0.66141	0.680261	0.805334
	TMUE_0000001245.1	61.6563	0.319106	0.378426	0.317919	0.49143
	TMUE_0000001246.1	5.06079	0.192245	0.682847	0.443062	0.614516
	TMUE_0000001247.1	20.5077	-0.182451	0.545419	0.604601	0.749529
	TMUE_0000001248.1	49.1395	-2.83693	0.626506	3.46e-07	2.89e-06
	TMUE_0000001249.1	44.306	0.93776	0.817802	0.0454334	0.112454
	TMUE_0000001251.1	2894.48	-0.785335	0.131151	1.05e-09	1.22e-08
	TMUE_0000001252.1	167.961	-0.881682	0.620124	0.043499	0.108517
	TMUE_0000001253.1	145.308	0.0542808	0.518965	0.881147	0.935151
	TMUE_0000001254.1	374.734	-0.387107	0.288675	0.142026	0.273033
	TMUE_0000001255.1	1425.7	2.30329	0.303547	2.77e-15	5.69e-14
	TMUE_0000001256.1	4.48903	-0.960616	1.98975	0.0172713	0.0501712
	TMUE_0000001257.1	0.89505	-0.162313	0.722263	0.329638	NA
	TMUE_0000001258.1	669.625	0.456799	0.27651	0.0725253	0.163437
	TMUE_0000001260.1	928.508	-4.11538	0.30168	9.21e-44	7.25e-42
	TMUE_0000001261.1	34.315	0.121016	0.56783	0.724553	0.837343
	TMUE_0000001262.1	12.3854	-0.389985	0.815239	0.105654	0.218133
	TMUE_0000001263.1	821.875	-0.0233277	0.109686	0.828398	0.90367
	TMUE_0000001264.1	378.991	0.231112	0.238859	0.303467	0.475945
	TMUE_0000001265.1	22.2262	-0.798049	0.888372	0.07009	0.15907
	TMUE_0000001266.1	0.80172	0.14388	0.718228	0.240937	NA
	TMUE_0000001267.1	435.488	0.174249	0.334193	0.556218	0.711958
	TMUE_0000001268.1	6.87686	0.395052	0.771259	0.182528	0.329269
	TMUE_0000001269.1	151.313	-0.105399	0.576387	0.745908	0.852043
	TMUE_0000001270.1	14.889	-0.0765668	0.6847	0.638687	0.775056
	TMUE_0000001271.1	0.518778	-0.0191406	0.681876	0.994455	NA
	TMUE_0000001272.1	4.15746	-0.29845	0.794097	0.0359637	0.0925036
	TMUE_0000001273.1	30.1245	0.146563	0.517894	0.678876	0.804439
	TMUE_0000001274.1	14.3438	-0.188171	0.665113	0.490325	0.656353
	TMUE_0000001275.1	13.1528	-0.981607	1.13724	0.0456154	0.112759
	TMUE_0000001276.1	10.9454	0.336235	0.728374	0.2504	0.41464
	TMUE_0000001277.1	133.401	-0.461904	0.3198	0.104112	0.215656
	TMUE_0000001278.1	234.411	-0.99586	1.18613	0.0397462	0.10069
	TMUE_0000001279.1	438.658	-1.20884	0.238281	9.49e-08	8.57e-07
	TMUE_0000001280.1	7.08041	0.159144	0.725767	0.02782	0.0746928
	TMUE_0000001281.1	36.1113	0.496858	0.41227	0.140764	0.271101
	TMUE_0000001282.1	133.093	0.324951	0.221713	0.122183	0.243317
	TMUE_0000001283.1	24.4864	-0.190575	0.738479	2.82e-14	5.33e-13
	TMUE_0000001283.2	294.878	0.16066	0.618725	0.614501	0.75747
	TMUE_0000001283.3	19.1046	0.593681	1.14313	0.00317353	0.0116501
	TMUE_0000001283.4	161.534	0.151173	0.697889	0.422565	0.596458
	TMUE_0000001283.5	2081.99	-0.145103	0.27919	0.564701	0.71859
	TMUE_0000001284.1	1814.35	0.704929	0.207464	0.00036047	0.00169891
	TMUE_0000001285.1	2077.97	0.136311	0.165133	0.396337	0.571749
	TMUE_0000001286.1	98.8407	0.433395	0.7326	0.20906	0.363852
	TMUE_0000001287.1	14.4212	0.44444	0.795516	0.156509	0.293266
	TMUE_0000001288.1	284.943	-0.0560618	0.600479	0.848734	0.915982
	TMUE_0000001289.1	343.373	0.249581	0.202296	0.197245	0.348177
	TMUE_0000001290.1	2323.1	0.460452	0.136615	0.00057422	0.00256254
	TMUE_0000001291.1	27.4775	0.162587	0.727305	NA	NA
	TMUE_0000001292.1	676.008	1.07486	0.367302	0.00092184	0.00389565
	TMUE_0000001293.1	224.372	-1.40676	0.320655	2.22e-06	1.62e-05
	TMUE_0000001294.1	343.729	-1.54976	0.268604	1.23e-09	1.41e-08
	TMUE_0000001295.1	1847.52	0.298252	0.1411	0.0309888	0.0818994
	TMUE_0000001296.1	194.79	-0.0819871	0.367004	0.791234	0.881654
	TMUE_0000001296.2	198.768	-0.257328	0.636666	0.43045	0.602892
	TMUE_0000001296.3	10.418	0.0307109	0.680369	0.857176	0.920991
	TMUE_0000001296.4	6.26677	-0.0380214	0.681516	NA	NA
	TMUE_0000001297.1	26.1293	0.594212	0.651266	0.140645	0.271003
	TMUE_0000001298.1	1350.24	-0.0514942	0.228561	0.825906	0.902043
	TMUE_0000001299.1	67.0097	0.0762789	0.457607	0.828787	0.903911
	TMUE_0000001300.1	266.234	-0.39925	0.364749	0.200678	0.352874
	TMUE_0000001310.1	0.522457	-0.14928	0.716345	0.472827	NA
	TMUE_0000001313.1	123.914	-0.0808628	0.551525	0.807826	0.890524
	TMUE_0000001314.1	62.4263	-0.0166785	0.516811	0.957656	0.978335
	TMUE_0000001315.1	1275.73	0.102753	0.175022	0.545428	0.702362
	TMUE_0000001316.1	309.037	-0.390291	0.26036	0.105667	0.218133
	TMUE_0000001317.1	8.25097	0.245822	0.608908	0.476168	0.643489
	TMUE_0000001318.1	192.59	2.16561	1.30931	0.00357621	0.01295
	TMUE_0000001319.1	287.62	0.141309	0.168289	0.38876	0.564017
	TMUE_0000001320.1	93.9546	0.080997	0.50262	0.821352	0.899359
	TMUE_0000001321.1	32.3205	-0.0200134	0.5515	0.94899	0.973102
	TMUE_0000001322.1	153.601	0.420264	0.219711	0.0435164	0.108526
	TMUE_0000001323.1	1113.52	1.5885	0.245416	1.5e-11	2.18e-10
	TMUE_0000001324.1	400.613	-0.427715	0.89134	0.0257899	0.0702208
	TMUE_0000001325.1	95.6804	0.218039	0.374542	0.491521	0.657117
	TMUE_0000001326.1	4.1253	0.322533	0.685777	0.319321	0.492644
	TMUE_0000001327.1	7.37606	-0.0846284	0.570359	0.799535	0.886334
	TMUE_0000001328.1	32.4379	-0.0623557	0.434089	0.852719	0.9184
	TMUE_0000001329.1	241.452	-1.49096	0.28303	2.35e-08	2.31e-07
	TMUE_0000001330.1	288.414	-3.34396	0.627879	8.57e-09	8.92e-08
	TMUE_0000001331.1	155.859	-0.619113	0.322074	0.0314948	0.082971
	TMUE_0000001332.1	5.68581	0.0491076	0.646396	0.849299	0.916353
	TMUE_0000001333.1	2.08774	-0.050799	0.657907	0.825078	0.901578
	TMUE_0000001334.1	481.71	0.391257	0.185451	0.0282253	0.0756032
	TMUE_0000001335.1	48.9782	-0.677517	1.03627	NA	NA
	TMUE_0000001336.1	1448.45	-0.850368	0.117101	1.8e-13	3.16e-12
	TMUE_0000001337.1	993.356	0.448975	0.111546	4.54e-05	0.00026141
	TMUE_0000001338.1	17.2316	0.45355	0.705451	0.214958	0.371203
	TMUE_0000001339.1	1195.58	0.711221	0.123053	4.04e-09	4.39e-08
	TMUE_0000001340.1	8.34189	0.078084	0.619306	0.794049	0.882823
	TMUE_0000001341.1	1.63576	0.0532045	0.681618	0.743704	NA
	TMUE_0000001343.1	985.647	0.449934	0.120979	0.00015437	0.00078892
	TMUE_0000001345.1	17.0523	1.3523	0.595371	0.00346568	0.0125811
	TMUE_0000001346.1	1.46524	-0.0769425	0.688527	0.659452	NA
	TMUE_0000001347.1	1.02589	-0.075621	0.690569	0.485274	NA
	TMUE_0000001348.1	67.1353	1.22185	0.349958	9.85e-05	0.00052608
	TMUE_0000001349.1	98.6807	-0.338416	0.285828	0.194228	0.344259
	TMUE_0000001350.1	6.56994	-0.211205	0.723104	0.253286	0.418116
	TMUE_0000001351.1	1.45335	-0.0769071	0.663122	0.704626	NA
	TMUE_0000001352.1	1.79145	-0.174874	0.728847	0.192286	0.342029
	TMUE_0000001353.1	345.59	1.43143	0.505871	0.00067704	0.00296701
	TMUE_0000001355.1	1.74991	-0.0883497	0.681022	0.655977	0.787705
	TMUE_0000001356.1	1.42138	-0.170447	0.726423	0.237728	NA
	TMUE_0000001357.1	10.4267	0.101614	0.696957	0.470379	0.638417
	TMUE_0000001358.1	0.886491	-0.162055	0.722125	0.334809	NA
	TMUE_0000001359.1	223.111	-0.0314239	0.320474	0.909175	0.950509
	TMUE_0000001360.1	48.2162	-0.407422	0.327589	0.156209	0.292841
	TMUE_0000001361.1	230.94	-1.05332	0.274296	3.91e-05	0.00022795
	TMUE_0000001362.1	35.3249	-0.327508	0.753639	0.202175	0.354921
	TMUE_0000001363.1	2174.67	-0.413464	0.159405	0.00750876	0.0246202
	TMUE_0000001364.1	143.031	-0.705209	0.601906	0.0890477	0.192184
	TMUE_0000001365.1	143.358	0.575311	0.340938	0.0537217	0.128679
	TMUE_0000001366.1	208.446	-1.01293	0.434741	0.005762	0.0195666
	TMUE_0000001367.1	85.1532	-0.244503	0.654544	0.428415	0.601293
	TMUE_0000001368.1	540.764	0.552681	0.203287	0.00434028	0.0153112
	TMUE_0000001369.1	12471	0.100369	0.219635	0.611642	0.755214
	TMUE_0000001370.1	170.713	-0.843321	0.404061	0.0134907	0.0406885
	TMUE_0000001371.1	340.976	-1.43799	0.244931	7.72e-10	9.15e-09
	TMUE_0000001372.1	58.9457	0.612273	0.943638	0.0785461	0.174255
	TMUE_0000001373.1	2.83205	0.21918	0.695591	0.377296	0.553291
	TMUE_0000001374.1	28.9023	-0.60372	0.673848	0.143764	0.275386
	TMUE_0000001375.1	24.5279	-0.341516	0.670782	0.315809	0.488924
	TMUE_0000001376.1	1338.13	-0.330979	0.333045	0.260034	0.425458
	TMUE_0000001377.1	824.681	0.48028	0.285205	0.0647069	0.149462
	TMUE_0000001378.1	612.09	0.701449	0.384587	0.0326846	0.0856256
	TMUE_0000001379.1	1714.44	-0.212675	0.198107	0.2605	0.425841
	TMUE_0000001380.1	50.2912	0.328011	0.502253	0.368043	0.543484
	TMUE_0000001381.1	135.891	0.179735	0.213634	0.376513	0.552571
	TMUE_0000001382.1	604.149	-0.0806209	0.262465	0.745869	0.852043
	TMUE_0000001383.1	879.847	0.532547	0.211749	0.00803427	0.0260706
	TMUE_0000001384.1	15.7691	0.302671	0.671501	0.348964	0.524118
	TMUE_0000001385.1	836.486	-0.278825	0.525781	0.43819	0.610108
	TMUE_0000001386.1	88.1809	-0.821347	1.33571	0.0320531	0.0842197
	TMUE_0000001388.1	1097.47	0.559695	0.251293	0.0167276	0.0488301
	TMUE_0000001389.1	342.97	-0.598131	0.225477	0.00493949	0.0171413
	TMUE_0000001390.1	9.58252	0.125761	0.69611	0.450987	0.621487
	TMUE_0000001391.1	956.439	0.218712	0.149863	0.135367	0.263468
	TMUE_0000001392.1	40.0605	-0.148017	0.640101	0.602311	0.747734
	TMUE_0000001393.1	190.688	0.345369	0.344347	0.249907	0.414164
	TMUE_0000001394.1	22.6042	-0.129653	0.651693	0.621912	0.762652
	TMUE_0000001396.1	498.64	-1.56416	0.23523	5.1e-12	7.79e-11
	TMUE_0000001397.1	37.6019	-0.226538	0.51253	0.527515	0.686036
	TMUE_0000001398.1	569.648	-0.228743	0.372985	0.466245	0.634367
	TMUE_0000001399.1	6.63361	-6.756	3.2196	0.00045072	0.00206687
	TMUE_0000001400.1	53.5583	-0.340233	0.397504	0.300209	0.472272
	TMUE_0000001401.1	560.059	0.0235325	0.504865	0.951466	0.974751
	TMUE_0000001402.1	39.0869	0.359464	0.598311	0.328099	0.502021
	TMUE_0000001403.1	3362.17	-6.14599	0.988319	3.12e-11	4.38e-10
	TMUE_0000001404.1	353.036	-1.05771	0.671875	0.0236774	0.0653142
	TMUE_0000001405.1	513.162	-0.646581	0.260243	0.00729887	0.0240249
	TMUE_0000001406.1	92.9015	-0.987174	0.299215	0.00034027	0.00161175
	TMUE_0000001407.1	30.0016	-0.553414	0.710714	0.164516	0.304841
	TMUE_0000001408.1	50.8745	0.555734	0.291312	0.035814	0.092178
	TMUE_0000001409.1	32.1791	1.24366	0.627038	0.00724682	0.0238739
	TMUE_0000001410.1	566.826	0.581201	0.125405	2.33e-06	1.69e-05
	TMUE_0000001411.1	2226.7	-0.48779	0.172113	0.00336484	0.0122623
	TMUE_0000001412.1	0.295981	0.12485	0.710224	0.417249	NA
	TMUE_0000001414.1	1.32204	0.0473007	0.686206	0.83038	NA
	TMUE_0000001415.1	0.29384	-0.131958	0.709816	0.649389	NA
	TMUE_0000001416.1	742.152	0.316544	0.212691	0.117881	0.236842
	TMUE_0000001417.1	476.95	0.314073	0.159286	0.0428023	0.107113
	TMUE_0000001418.1	1858.83	-4.68717	0.240735	2.92e-85	7.91e-83
	TMUE_0000001419.1	80.2647	-0.284671	0.634457	0.399753	0.574757
	TMUE_0000001420.1	247.661	0.00902463	0.305383	0.97527	0.986782
	TMUE_0000001421.1	1.90939	-0.0880129	0.691243	0.591781	0.739888
	TMUE_0000001422.1	29.6381	-0.863364	0.479398	0.02398	0.0659667
	TMUE_0000001423.1	27.8105	-0.364828	0.682272	0.284986	0.455294
	TMUE_0000001424.1	0.0782829	-0.0850541	0.698475	0.99566	NA
	TMUE_0000001425.1	28.0135	-0.0740825	0.553999	0.82463	0.901327
	TMUE_0000001426.1	121.205	0.615363	0.430089	0.0781797	0.173635
	TMUE_0000001427.1	1.41425	0.149237	0.720837	0.159571	NA
	TMUE_0000001428.1	2.5611	-0.199294	0.698496	0.285286	0.455477
	TMUE_0000001429.1	1.70043	-0.209373	0.741849	0.161328	0.3005
	TMUE_0000001430.1	111.374	-1.19004	1.429	0.0265951	0.0719922
	TMUE_0000001431.1	0.329726	-0.135683	0.711102	0.61211	NA
	TMUE_0000001432.1	120.918	-2.19321	0.639859	5.81e-05	0.00032704
	TMUE_0000001433.1	3.45219	0.141948	0.647828	0.606912	0.751462
	TMUE_0000001434.1	13.877	-2.25257	1.32536	0.00485186	0.0168776
	TMUE_0000001435.1	994.521	-0.128784	0.189564	0.477896	0.644789
	TMUE_0000001436.1	576.096	-0.119327	0.234104	0.585834	0.73527
	TMUE_0000001437.1	145.91	0.714001	0.389861	0.030178	0.0801626
	TMUE_0000001438.1	0.981956	-0.164521	0.72334	0.308742	NA
	TMUE_0000001439.1	1.44753	-0.0922927	0.683717	0.648701	NA
	TMUE_0000001440.1	347.643	-0.346077	0.122242	0.00395495	0.0140792
	TMUE_0000001441.1	25.7	0.0377527	0.574448	0.912824	0.952183
	TMUE_0000001442.1	3059.17	-0.102641	0.21426	0.615412	0.7579
	TMUE_0000001443.1	27.9026	-0.127226	0.624424	0.667629	0.796245
	TMUE_0000001444.1	65.3308	-0.0689003	0.501805	0.840508	0.911163
	TMUE_0000001445.1	16.2819	-0.145073	0.55495	0.673566	0.800772
	TMUE_0000001446.1	625.065	0.180795	0.136096	0.176324	0.3207
	TMUE_0000001447.1	5.77727	0.158321	0.725378	NA	NA
	TMUE_0000001448.1	1654.93	-0.067763	0.136391	0.610377	0.754176
	TMUE_0000001449.1	12.2406	0.144125	0.686382	0.49156	0.657117
	TMUE_0000001450.1	137.527	-0.756944	0.675716	0.081079	0.178758
	TMUE_0000001452.1	0.320967	0.0569233	0.688486	0.67697	NA
	TMUE_0000001453.1	108.434	-0.236417	0.387254	0.463985	0.632585
	TMUE_0000001454.1	8.71219	0.135722	0.712907	0.214978	0.371203
	TMUE_0000001455.1	463.588	-0.0465413	0.219806	0.821704	0.899376
	TMUE_0000001457.1	22.397	-0.0948584	0.623264	0.741417	0.849005
	TMUE_0000001458.1	1.32204	0.0473007	0.686206	0.83038	NA
	TMUE_0000001459.1	200.102	0.12563	0.592789	0.705649	0.823712
	TMUE_0000001460.1	39.6903	0.0538772	0.436418	0.875996	0.932219
	TMUE_0000001461.1	6.36331	-0.107333	0.619581	0.717534	0.832179
	TMUE_0000001462.1	123.228	1.35361	0.512728	0.0013203	0.00536403
	TMUE_0000001463.1	255.937	-0.65181	0.618455	0.113293	0.23014
	TMUE_0000001464.1	35.397	-0.107414	0.442365	0.750716	0.855341
	TMUE_0000001465.1	1.59524	-0.194945	0.703692	0.402297	NA
	TMUE_0000001466.1	59.6151	1.4864	0.760307	0.00532989	0.0183252
	TMUE_0000001467.1	216.444	-0.779043	0.356622	0.0123436	0.0377847
	TMUE_0000001468.1	1487.24	-0.3899	0.2333	0.07505	0.168297
	TMUE_0000001469.1	3.68036	-0.104504	0.665963	0.650723	0.784174
	TMUE_0000001471.1	10.0653	0.102378	0.698392	0.450008	0.62062
	TMUE_0000001472.1	172.829	0.368961	0.248032	0.110042	0.224737
	TMUE_0000001475.1	414.493	-0.403092	0.222923	0.0557232	0.13256
	TMUE_0000001476.1	3701.58	-0.0570749	0.31043	0.841546	0.911856
	TMUE_0000001477.1	204.322	-0.210012	0.328239	0.469983	0.637935
	TMUE_0000001478.1	1889.19	5.12152	0.34389	1.36e-51	1.44e-49
	TMUE_0000001479.1	34.6021	1.11178	0.424055	0.00211462	0.00815996
	TMUE_0000001480.1	1857.31	-2.75914	0.176399	2.76e-56	3.36e-54
	TMUE_0000001481.1	436.755	1.15598	0.405061	0.00100466	0.00421114
	TMUE_0000001482.1	59.0934	-2.31044	0.81673	0.0003569	0.00168354
	TMUE_0000001483.1	6.46921	-0.0623777	0.602164	0.836993	0.90886
	TMUE_0000001484.1	28.5076	-0.430841	0.642237	0.250426	0.41464
	TMUE_0000001485.1	12.771	-0.0223308	0.663673	0.907956	0.949742
	TMUE_0000001486.1	45.9811	0.533782	0.463551	0.140143	0.270264
	TMUE_0000001487.1	337.422	0.033079	0.243924	0.887084	0.937875
	TMUE_0000001488.1	3284.01	-0.157853	0.123557	0.193594	0.343473
	TMUE_0000001489.1	10.457	0.636748	0.860036	0.104004	0.215458
	TMUE_0000001490.1	2440.64	0.855471	0.133382	6.23e-11	8.44e-10
	TMUE_0000001491.1	51.4404	0.800274	0.862242	0.0691143	0.157437
	TMUE_0000001493.1	11.6655	-0.0520543	0.680869	0.747227	0.852661
	TMUE_0000001494.1	139.983	1.44177	0.775282	0.00662044	0.0220603
	TMUE_0000001495.1	1039.87	3.88398	0.258672	2e-52	2.14e-50
	TMUE_0000001496.1	2688.4	1.12886	0.413836	0.00159946	0.00636084
	TMUE_0000001497.1	1003.39	0.646338	0.240644	0.00411558	0.0146022
	TMUE_0000001498.1	574.287	-1.90669	0.31668	2.24e-10	2.83e-09
	TMUE_0000001499.1	301.913	0.159516	0.228153	0.460309	0.629612
	TMUE_0000001500.1	75.3225	-0.212589	0.389536	0.509182	0.671754
	TMUE_0000001501.1	1.11792	-0.0956767	0.693893	0.589596	NA
	TMUE_0000001502.1	52.2868	-0.55693	0.491716	0.138632	0.268062
	TMUE_0000001503.1	482.163	0.0373526	0.202783	0.849803	0.916579
	TMUE_0000001504.1	1565.32	-0.0521383	0.30077	0.842244	0.912405
	TMUE_0000001506.1	5.60212	-0.0420327	0.663174	0.840646	0.911251
	TMUE_0000001507.1	33.7962	-0.0586604	0.574912	NA	NA
	TMUE_0000001508.1	271.449	-0.330943	0.148847	0.0224798	0.062463
	TMUE_0000001509.1	20380.3	0.0963815	0.135702	0.468364	0.636493
	TMUE_0000001510.1	2.25835	-0.126445	0.648775	0.642758	0.777675
	TMUE_0000001511.1	73.521	0.136628	0.545792	0.698308	0.818669
	TMUE_0000001512.1	12.4253	0.0118151	0.588289	0.974152	0.986664
	TMUE_0000001513.1	448.751	0.221329	0.56583	0.531318	0.689412
	TMUE_0000001514.1	55.4217	0.496822	0.463722	0.169392	0.311278
	TMUE_0000001515.1	1.55374	-0.151642	0.715866	0.293235	NA
	TMUE_0000001516.1	2.06963	0.120807	0.706634	0.318839	0.492329
	TMUE_0000001518.1	185.977	0.0352058	0.428213	0.919018	0.95565
	TMUE_0000001519.1	213.056	-0.579261	0.272526	0.0208493	0.0586975
	TMUE_0000001520.1	228.895	0.37056	0.350807	0.222981	0.381275
	TMUE_0000001521.1	2.69262	0.00365938	0.672034	0.987598	0.99301
	TMUE_0000001522.1	3251.12	0.383607	0.0946295	3.8e-05	0.00022267
	TMUE_0000001524.1	53.5583	-0.340233	0.397504	0.300209	0.472272
	TMUE_0000001525.1	718.864	0.0959359	0.334467	0.744362	0.85117
	TMUE_0000001526.1	1562.5	0.463035	0.197445	0.0141976	0.042484
	TMUE_0000001527.1	42.094	-0.295692	0.462673	0.40487	0.579768
	TMUE_0000001528.1	44.8365	0.0821326	0.466828	0.815758	0.895749
	TMUE_0000001529.1	3.52348	-0.770707	1.31612	0.0331091	0.0864405
	TMUE_0000001531.1	345.06	-1.44874	0.487433	0.00046216	0.00211034
	TMUE_0000001532.1	157.568	-1.88017	0.312503	2.78e-10	3.46e-09
	TMUE_0000001533.1	2.78694	0.0245885	0.67254	0.898654	0.945053
	TMUE_0000001534.1	226.261	-1.02693	0.671385	0.0267091	0.0721984
	TMUE_0000001535.1	1643.12	1.22173	0.309148	1.76e-05	0.00011022
	TMUE_0000001536.1	9.47656	-0.0797248	0.667236	0.708742	0.825463
	TMUE_0000001537.1	965.874	-2.01121	0.186253	4.52e-28	2.04e-26
	TMUE_0000001538.1	2603.94	-0.191815	0.165993	0.233107	0.393187
	TMUE_0000001539.1	111.427	0.549806	0.43524	0.116438	0.234562
	TMUE_0000001540.1	1698.68	-0.214794	0.149755	0.140473	0.270769
	TMUE_0000001541.1	6.91539	-2.47572	2.1378	0.00801621	0.0260279
	TMUE_0000001542.1	1.09314	-0.166681	0.724427	NA	NA
	TMUE_0000001543.1	163.327	0.437051	0.277004	0.0853268	0.185811
	TMUE_0000001544.1	89.3181	-0.198012	0.270751	0.428277	0.601175
	TMUE_0000001545.1	3.08122	-1.01264	3.04593	0.0081112	0.0262616
	TMUE_0000001546.1	653.342	-1.09334	0.3099	0.00011818	0.00062125
	TMUE_0000001547.1	11.3031	-0.0774892	0.615193	0.789121	0.880561
	TMUE_0000001548.1	23.5569	-0.379294	0.507347	0.306503	0.479203
	TMUE_0000001549.1	145.503	-0.281943	0.371454	0.369696	0.54537
	TMUE_0000001550.1	0.564364	-0.151598	0.717331	0.449024	NA
	TMUE_0000001551.1	19.6888	1.32663	0.887947	0.0145016	0.0432479
	TMUE_0000001552.1	20.7103	0.272833	0.697374	0.334245	0.508652
	TMUE_0000001553.1	1678.43	-1.66715	0.143453	5.35e-32	2.81e-30
	TMUE_0000001554.1	147.035	-0.799332	0.704408	0.0703804	0.159548
	TMUE_0000001555.1	3.22933	0.155613	0.724035	0.0702496	0.15928
	TMUE_0000001556.1	0.799927	0.0506082	0.685804	0.719311	NA
	TMUE_0000001560.1	1.94669	0.15273	0.722578	0.114033	0.231145
	TMUE_0000001561.1	618.145	0.472508	0.231893	0.0302758	0.0803685
	TMUE_0000001562.1	128.431	-0.326294	0.400008	0.322244	0.495576
	TMUE_0000001563.1	2050.14	-0.230634	0.15997	0.137833	0.267
	TMUE_0000001564.1	333.656	0.650767	0.651424	0.114289	0.231517
	TMUE_0000001565.1	0.19333	0.0408903	0.687459	0.697302	NA
	TMUE_0000001566.1	6.27245	0.158645	0.725533	0.0322267	0.0846063
	TMUE_0000001567.1	514.606	0.0380791	0.128688	0.764416	0.865094
	TMUE_0000001568.1	2477.3	0.816663	0.166965	4.48e-07	3.66e-06
	TMUE_0000001569.1	19.8713	-0.132654	0.550902	0.700983	0.820455
	TMUE_0000001570.1	120.559	1.01301	0.351097	0.00112174	0.00464466
	TMUE_0000001571.1	529.565	0.211647	0.266688	0.388415	0.563727
	TMUE_0000001571.2	54.4152	-0.482536	0.778589	0.167766	0.308823
	TMUE_0000001571.3	47.3982	-0.814917	0.919959	0.068413	0.156128
	TMUE_0000001571.4	32.7316	0.214569	0.749184	1.85e-17	4.59e-16
	TMUE_0000001572.1	1616.54	0.506509	0.156248	0.00085821	0.00365434
	TMUE_0000001573.1	26.6573	-0.210042	0.739647	NA	NA
	TMUE_0000001574.1	67.6441	-1.10544	0.794772	0.0279244	0.0748848
	TMUE_0000001575.1	174.704	2.63627	0.441147	1.46e-10	1.91e-09
	TMUE_0000001576.1	115.49	0.357231	0.377532	0.264361	0.430709
	TMUE_0000001577.1	2.89903	0.0689304	0.668222	0.747245	0.852661
	TMUE_0000001578.1	9.15552	0.355575	0.816026	0.0636511	0.14745
	TMUE_0000001579.1	0.303579	-0.133181	0.710225	0.635968	NA
	TMUE_0000001580.1	0.210623	-0.119882	0.706064	0.747629	NA
	TMUE_0000001581.1	1.9531	0.0896768	0.694888	0.511834	0.673974
	TMUE_0000001582.1	5.60416	-0.0435907	0.674064	0.809655	0.891496
	TMUE_0000001583.1	30.1607	0.533896	0.602026	0.174295	0.317841
	TMUE_0000001584.1	3170.06	2.50093	0.223319	3.16e-30	1.57e-28
	TMUE_0000001585.1	16735.9	-0.753186	0.325417	0.00906449	0.0289785
	TMUE_0000001587.1	40.6044	-0.322152	0.514374	0.378967	0.554889
	TMUE_0000001588.1	359.396	-0.322193	0.230169	0.137366	0.266289
	TMUE_0000001589.1	32.5246	0.0963164	0.630187	0.740432	0.848277
	TMUE_0000001590.1	1844.82	-1.09542	0.177444	1.99e-10	2.55e-09
	TMUE_0000001591.1	726.731	-0.689531	0.479179	0.0655778	0.151138
	TMUE_0000001592.1	225.212	0.337803	0.314301	0.229402	0.388804
	TMUE_0000001593.1	5.05378	0.0420456	0.677686	0.811474	0.892884
	TMUE_0000001594.1	616.865	-0.314684	0.107819	0.00312901	0.0115237
	TMUE_0000001595.1	364.598	0.243714	0.25561	0.305511	0.478522
	TMUE_0000001596.1	4.47135	-0.0664105	0.666665	0.74902	0.854159
	TMUE_0000001597.1	143.855	0.790115	1.00975	0.0606473	0.14191
	TMUE_0000001598.1	1990.25	0.318781	0.139428	0.0196212	0.0559491
	TMUE_0000001599.1	153.973	0.118126	0.432697	0.731266	0.84212
	TMUE_0000001600.1	215.584	-0.451597	0.288197	0.0840152	0.183712
	TMUE_0000001601.1	81.0626	-0.856019	0.581751	0.0431133	0.107723
	TMUE_0000001602.1	3.80924	-0.0598761	0.649251	0.808258	0.890737
	TMUE_0000001603.1	3.31527	-0.0453546	0.662374	0.831997	0.905708
	TMUE_0000001604.1	2.91215	-0.386813	0.838541	0.0789039	0.174782
	TMUE_0000001605.1	8.34553	-0.326083	0.658988	0.340412	0.51554
	TMUE_0000001606.1	3443.13	1.16444	0.195658	7.04e-10	8.4e-09
	TMUE_0000001607.1	32.8194	0.0144798	0.676993	0.944655	0.970502
	TMUE_0000001607.2	50.3395	10.5634	3.78353	6.23e-06	4.22e-05
	TMUE_0000001607.3	1501.38	0.621992	0.211748	0.00198503	0.00770263
	TMUE_0000001608.1	1028.62	-0.0283001	0.247243	0.90273	0.946842
	TMUE_0000001609.1	472.656	-0.631911	0.274006	0.0119284	0.0367317
	TMUE_0000001610.1	4.86975	0.246289	0.649996	0.429542	0.602104
	TMUE_0000001611.1	745.502	0.33498	0.222865	0.111978	0.227992
	TMUE_0000001613.1	60.1951	0.538567	0.363713	0.0841434	0.183868
	TMUE_0000001614.1	1395.85	-0.332202	0.17609	0.0507107	0.122903
	TMUE_0000001615.1	44.944	-0.205983	0.487668	0.557019	0.712734
	TMUE_0000001616.1	13.9208	0.0626847	0.643728	0.813786	0.894359
	TMUE_0000001617.1	1713.78	-0.0105257	0.202479	0.955654	0.977101
	TMUE_0000001618.1	1973.4	-0.787125	0.154477	1.73e-07	1.51e-06
	TMUE_0000001619.1	4.16825	-0.0912294	0.663273	0.690752	0.812969
	TMUE_0000001620.1	23.8264	-0.256657	0.616248	0.451637	0.622007
	TMUE_0000001621.1	23797.7	0.493807	0.127953	8.45e-05	0.0004583
	TMUE_0000001622.1	56.933	0.949031	0.306016	0.00065423	0.00288202
	TMUE_0000001623.1	79.3023	0.583629	0.468423	0.110361	0.225243
	TMUE_0000001624.1	67.2122	-0.721108	0.785209	NA	NA
	TMUE_0000001625.1	55.7465	0.521477	0.599768	0.182957	0.329801
	TMUE_0000001626.1	1080.31	-1.15969	0.271737	5.19e-06	3.56e-05
	TMUE_0000001627.1	5.87761	0.158382	0.725407	0.0347245	0.0897784
	TMUE_0000001628.1	102.626	-0.327756	0.590122	0.367808	0.543266
	TMUE_0000001629.1	32.0717	-0.671413	0.744223	NA	NA
	TMUE_0000001630.1	0.170373	-0.11139	0.703815	0.814164	NA
	TMUE_0000001631.1	3.64257	-0.107184	0.643127	0.687456	0.810522
	TMUE_0000001632.1	8.8596	-0.161265	0.590497	0.62751	0.766402
	TMUE_0000001633.1	395.332	0.0434211	0.374877	0.892378	0.941658
	TMUE_0000001634.1	287.337	-0.73676	0.590063	0.0754021	0.16886
	TMUE_0000001635.1	3.07555	-0.180978	0.73242	NA	NA
	TMUE_0000001636.1	533.668	-0.27883	0.198051	0.140698	0.27104
	TMUE_0000001637.1	318.64	0.046554	0.467529	0.8965	0.943952
	TMUE_0000001638.1	924.253	-0.109202	0.271235	0.662028	0.792165
	TMUE_0000001639.1	76.3806	-11.6628	3.19072	2.46e-19	6.76e-18
	TMUE_0000001640.1	261.337	-0.492003	0.353319	0.108521	0.222424
	TMUE_0000001641.1	8.83107	0.0144125	0.622618	0.963508	0.980906
	TMUE_0000001642.1	5.00339	0.628857	0.83909	0.113747	0.230799
	TMUE_0000001643.1	0.360792	-0.138115	0.711993	0.583049	NA
	TMUE_0000001645.1	1065.13	0.143538	0.248205	0.540891	0.698771
	TMUE_0000001646.1	20.8705	-2.89365	1.82992	NA	NA
	TMUE_0000001647.1	42.9236	-0.0411311	0.521444	0.901661	0.946181
	TMUE_0000001648.1	48.8125	-0.755471	0.31018	0.00680465	0.0225894
	TMUE_0000001649.1	169.432	-0.906599	0.609348	0.037379	0.0955448
	TMUE_0000001650.1	95.4975	0.284403	0.363804	0.358695	0.53367
	TMUE_0000001651.1	312.625	-0.454322	0.239622	0.0431271	0.10774
	TMUE_0000001652.1	2.37282	0.00581841	0.662746	0.980536	0.989759
	TMUE_0000001653.1	10.769	-0.10284	0.590854	0.745957	0.852043
	TMUE_0000001654.1	0.87267	-0.161732	0.721968	0.338352	NA
	TMUE_0000001655.1	12.2437	-0.697588	0.868743	0.0984928	0.207264
	TMUE_0000001656.1	72.574	-0.0772553	0.389893	0.808037	0.890634
	TMUE_0000001657.1	6.80873	-0.0858463	0.660823	0.710704	0.826915
	TMUE_0000001658.1	85.8731	1.28298	0.457974	0.0009421	0.00397499
	TMUE_0000001659.1	147.609	0.120799	0.187021	0.502377	0.666018
	TMUE_0000001660.1	164.022	-0.176643	0.216022	0.388279	0.563581
	TMUE_0000001661.1	7.61884	0.623819	0.839918	0.108464	0.222336
	TMUE_0000001662.1	58.3011	2.02498	0.732669	0.00042726	0.00197181
	TMUE_0000001663.1	40.0005	0.107368	0.700013	0.427779	0.600791
	TMUE_0000001664.1	1444.73	-0.822084	0.20375	2.44e-05	0.00014834
	TMUE_0000001665.1	959.922	-1.01409	0.287744	0.00013372	0.00069451
	TMUE_0000001666.1	133.291	0.0852658	0.348683	0.779562	0.875538
	TMUE_0000001668.1	8.49155	0.11727	0.704462	0.348091	0.5232
	TMUE_0000001669.1	110.652	0.102645	0.351675	0.736815	0.846115
	TMUE_0000001670.1	9.05733	0.145832	0.718138	NA	NA
	TMUE_0000001671.1	268.627	1.13812	0.16629	2.22e-12	3.53e-11
	TMUE_0000001672.1	1.81378	0.0916126	0.635321	0.746643	0.852522
	TMUE_0000001673.1	393.03	1.01442	0.230539	3.48e-06	2.45e-05
	TMUE_0000001674.1	22.9548	-0.201916	0.491192	0.569134	0.722016
	TMUE_0000001676.1	193.182	0.108462	0.218651	0.602088	0.747694
	TMUE_0000001677.1	341.868	1.4965	0.354714	3.83e-06	2.68e-05
	TMUE_0000001678.1	246.177	0.00011345	0.524436	0.995276	0.996772
	TMUE_0000001679.1	4.1571	0.156821	0.724639	0.0538155	0.128846
	TMUE_0000001681.1	12.7714	-0.272258	0.714406	0.298136	0.469797
	TMUE_0000001682.1	885.455	-1.93215	0.13667	3.6e-46	3.07e-44
	TMUE_0000001683.1	603.077	0.71469	0.156058	2.45e-06	1.77e-05
	TMUE_0000001684.1	215.944	-0.414151	0.541638	0.271832	0.439783
	TMUE_0000001686.1	984.41	-0.343658	0.195774	0.0669298	0.153532
	TMUE_0000001687.1	19.562	-9.17752	3.11455	4.11e-08	3.91e-07
	TMUE_0000001690.1	1018.24	0.480648	0.211055	0.0165198	0.0483294
	TMUE_0000001691.1	908.748	0.467442	0.190246	0.0104899	0.0328461
	TMUE_0000001692.1	694.926	0.021348	0.244681	0.920818	0.956528
	TMUE_0000001693.1	193.212	-1.24522	0.823043	0.0178501	0.0515796
	TMUE_0000001694.1	1660.24	0.285563	0.0972566	0.00314342	0.0115635
	TMUE_0000001695.1	72.4843	-0.405733	0.746868	0.209846	0.364823
	TMUE_0000001696.1	1418.31	-3.46071	0.205736	1.77e-64	2.51e-62
	TMUE_0000001697.1	13.2658	-0.776795	1.1364	0.0540994	0.129399
	TMUE_0000001698.1	1.5596	0.148968	0.674269	0.534279	NA
	TMUE_0000001699.1	65.543	-0.101676	0.367572	0.744737	0.85144
	TMUE_0000001700.1	1109.47	0.298216	0.197862	0.115951	0.233876
	TMUE_0000001701.1	4.30892	-0.0310301	0.681162	0.836957	0.90886
	TMUE_0000001702.1	0.279908	-0.130911	0.709449	0.659283	NA
	TMUE_0000001703.1	1.32204	0.0473007	0.686206	0.83038	NA
	TMUE_0000001704.1	20.2709	-0.471535	0.435118	0.178361	0.323474
	TMUE_0000001705.1	255.9	0.364545	0.348442	0.227741	0.386891
	TMUE_0000001706.1	5168.14	-0.18701	0.124183	0.125378	0.248165
	TMUE_0000001707.1	1255.63	-0.520424	0.192273	0.00471589	0.0164726
	TMUE_0000001708.1	3086.24	1.9992	0.296633	1.68e-12	2.71e-11
	TMUE_0000001709.1	42.3865	-0.300886	0.535948	0.406826	0.582022
	TMUE_0000001710.1	9.68353	0.172998	0.683437	0.461915	0.630861
	TMUE_0000001711.1	30.6808	-0.389887	0.721841	0.237195	0.397964
	TMUE_0000001712.1	1.62211	-0.173583	0.728126	NA	NA
	TMUE_0000001713.1	490.867	-1.44632	0.263365	7.89e-09	8.27e-08
	TMUE_0000001714.1	334.672	-0.470524	0.285974	0.0706266	0.159902
	TMUE_0000001715.1	170.757	-0.343095	0.392941	0.293693	0.464995
	TMUE_0000001716.1	0.115632	-0.095438	0.700354	0.944401	NA
	TMUE_0000001717.1	445.614	1.12128	0.247171	1.52e-06	1.14e-05
	TMUE_0000001718.1	358.072	-0.98351	0.208789	9.32e-07	7.21e-06
	TMUE_0000001719.1	120.612	0.00937616	0.549356	0.983328	0.990876
	TMUE_0000001720.1	11.3415	0.160528	0.726413	NA	NA
	TMUE_0000001721.1	0.43085	-0.144186	0.71428	0.526756	NA
	TMUE_0000001722.1	4.08847	0.156931	0.724697	0.0521119	0.125576
	TMUE_0000001723.1	35.85	0.082339	0.536218	0.816406	0.896153
	TMUE_0000001724.1	95.7647	-0.736709	0.625339	0.0818946	0.179961
	TMUE_0000001725.1	9.071	-1.03389	0.883492	0.041103	0.103585
	TMUE_0000001726.1	34.485	0.0835773	0.459696	0.811983	0.89306
	TMUE_0000001727.1	96.1468	-0.0764893	0.59395	0.803705	0.8888
	TMUE_0000001728.1	0.502468	-0.14442	0.714482	0.501723	NA
	TMUE_0000001729.1	5.69692	0.104519	0.627638	0.722159	0.835604
	TMUE_0000001730.1	1.70822	-0.195372	0.716981	0.329896	0.50392
	TMUE_0000001731.1	485.912	-0.316486	0.165435	0.0481664	0.117772
	TMUE_0000001732.1	0.371506	-0.13882	0.712258	0.577368	NA
	TMUE_0000001733.1	0.592711	-0.152915	0.717912	0.433044	NA
	TMUE_0000001735.1	81.211	-0.465378	0.704616	0.20815	0.362505
	TMUE_0000001736.1	185.089	1.20107	0.31283	2.79e-05	0.00016798
	TMUE_0000001737.1	55.3458	0.0647749	0.593019	0.843442	0.913044
	TMUE_0000001737.2	15.0635	0.183688	0.71832	0.254291	0.418738
	TMUE_0000001737.3	5.90136	0.158499	0.725463	NA	NA
	TMUE_0000001738.1	5.56687	0.158104	0.725271	0.0379578	0.0967612
	TMUE_0000001739.1	25.2044	0.168295	0.478301	0.636481	0.773529
	TMUE_0000001740.1	1321.71	-0.220048	0.242836	0.335864	0.510581
	TMUE_0000001741.1	51.941	-1.00048	0.463339	0.00903532	0.028891
	TMUE_0000001742.1	2.63431	0.0883396	0.685527	0.608473	0.752681
	TMUE_0000001743.1	180.982	-0.624061	0.338047	0.0365386	0.0937712
	TMUE_0000001744.1	3111.49	-0.353867	0.150706	0.015956	0.0469635
	TMUE_0000001745.1	298.999	-0.422295	0.538133	0.260146	0.425488
	TMUE_0000001746.1	75.8976	0.273249	0.552198	0.451318	0.62189
	TMUE_0000001747.1	1428.06	-0.329558	0.160047	0.0341731	0.0886538
	TMUE_0000001748.1	5.3884	0.0432574	0.654398	0.856961	0.920883
	TMUE_0000001749.1	3307.65	-6.35331	0.435128	5.78e-50	5.71e-48
	TMUE_0000001750.1	1189.08	-2.96062	0.330951	2.6e-20	7.55e-19
	TMUE_0000001751.1	514.096	-0.0787274	0.520347	0.817465	0.896722
	TMUE_0000001752.1	4.08773	0.0763537	0.683502	0.652808	0.785731
	TMUE_0000001753.1	0.692801	0.093005	0.696784	0.508235	NA
	TMUE_0000001754.1	3080.14	-0.441847	0.198553	0.0198983	0.0566069
	TMUE_0000001755.1	9520.46	2.04977	0.268774	2.57e-15	5.32e-14
	TMUE_0000001756.1	197.117	0.179503	0.536372	0.614331	0.757422
	TMUE_0000001757.1	252.931	-0.403246	0.160855	0.00999734	0.031532
	TMUE_0000001758.1	4.43452	0.0464815	0.683875	NA	NA
	TMUE_0000001759.1	9.11276	-0.0912073	0.656774	0.701993	0.821062
	TMUE_0000001760.1	6.13506	-0.368481	0.752158	0.21554	0.371995
	TMUE_0000001762.1	0.289313	0.0550454	0.690767	0.763642	NA
	TMUE_0000001763.1	0.187164	0.111869	0.705869	0.513191	NA
	TMUE_0000001764.1	184.955	0.285956	0.554756	0.431762	0.604105
	TMUE_0000001764.2	1052.36	-0.625602	0.415871	0.0690423	0.157295
	TMUE_0000001765.1	42.0382	0.162391	0.496559	0.649129	0.782881
	TMUE_0000001767.1	77.3106	0.616625	0.409268	0.0681838	0.155783
	TMUE_0000001768.1	4.92601	0.0775911	0.690087	0.601393	0.747232
	TMUE_0000001769.1	11.661	-0.519588	0.845874	0.12706	0.250594
	TMUE_0000001770.1	11.661	-0.519588	0.845874	0.12706	0.250594
	TMUE_0000001771.1	1122.65	-2.06315	0.188821	9.3e-29	4.29e-27
	TMUE_0000001772.1	212.714	0.656981	0.166083	4.32e-05	0.00024981
	TMUE_0000001772.2	5.5501	-0.181114	0.705973	0.350156	0.525513
	TMUE_0000001773.1	0.468542	-0.004131	0.681977	0.938552	NA
	TMUE_0000001774.1	2331.63	-1.58429	0.198943	2.9e-16	6.46e-15
	TMUE_0000001775.1	1094.97	0.20902	0.172852	0.212373	0.368178
	TMUE_0000001776.1	26.0083	-0.372357	0.545945	0.312933	0.485978
	TMUE_0000001777.1	29.8269	-4.07536	0.769171	1.38e-08	1.39e-07
	TMUE_0000001779.1	114.89	0.43064	0.297776	0.110463	0.225336
	TMUE_0000001780.1	6.20008	-0.288334	0.739733	0.22546	0.384118
	TMUE_0000001781.1	10.4525	0.0690183	0.529213	0.845578	0.913747
	TMUE_0000001782.1	0.940933	0.0196401	0.677332	0.879604	NA
	TMUE_0000001783.1	93.6261	1.32887	0.748246	0.00933568	0.0296616
	TMUE_0000001784.1	1.22481	0.148685	0.72056	0.17257	NA
	TMUE_0000001785.1	25.1357	0.318931	0.640148	0.357672	0.532634
	TMUE_0000001786.1	75.5742	0.618949	0.477809	0.0947965	0.201421
	TMUE_0000001787.1	614.216	-0.480524	0.216862	0.0193612	0.055346
	TMUE_0000001788.1	250.172	0.0749159	0.297306	0.783492	0.877
	TMUE_0000001789.1	3.71302	0.157042	0.721042	0.127312	0.25106
	TMUE_0000001790.1	102.485	-0.468594	0.306725	0.0885019	0.191429
	TMUE_0000001791.1	83.7946	-0.678311	0.454566	0.0620865	0.144432
	TMUE_0000001792.1	961.981	-2.11015	0.306272	6e-13	1.01e-11
	TMUE_0000001793.1	5.03469	-0.185005	0.734917	NA	NA
	TMUE_0000001795.1	842.546	0.439387	0.24776	0.0569294	0.134828
	TMUE_0000001796.1	130.309	-0.859692	0.478047	0.0241031	0.0661802
	TMUE_0000001797.1	630.958	0.704044	0.304294	0.0102676	0.0322698
	TMUE_0000001798.1	6.2407	-0.242168	0.711871	0.314752	0.487997
	TMUE_0000001799.1	244.217	0.588632	0.335887	0.0455607	0.112693
	TMUE_0000001800.1	812.931	0.17048	0.280425	0.507366	0.670355
	TMUE_0000001801.1	0.789059	-0.159293	0.720801	0.364478	NA
	TMUE_0000001802.1	4.22358	-0.504475	0.709127	0.182537	0.329269
	TMUE_0000001803.1	103.245	0.375682	0.344574	0.210477	0.365642
	TMUE_0000001805.1	4.64567	-0.306576	0.713461	0.291861	0.462572
	TMUE_0000001806.1	1.86773	-0.17573	0.729335	0.182178	0.328842
	TMUE_0000001807.1	2.67188	-0.284013	0.782427	0.0669667	0.153595
	TMUE_0000001808.1	1.89386	-0.180547	0.708675	0.37421	0.550657
	TMUE_0000001809.1	2.10477	-0.0645675	0.652009	0.789559	0.880647
	TMUE_0000001810.1	1.27412	-0.290006	0.779609	0.141947	NA
	TMUE_0000001811.1	24.7843	0.198168	0.652542	0.500667	0.664633
	TMUE_0000001812.1	1134.55	0.399365	0.657169	0.273511	0.441389
	TMUE_0000001813.1	497.988	0.68998	0.14887	2.02e-06	1.48e-05
	TMUE_0000001814.1	1371.61	-1.0958	0.229337	5.28e-07	4.26e-06
	TMUE_0000001815.1	386.25	0.38748	0.156869	0.0109776	0.034199
	TMUE_0000001816.1	68.484	-0.679886	0.368515	0.033117	0.086447
	TMUE_0000001817.1	220.422	-0.104181	0.239706	0.642122	0.777286
	TMUE_0000001819.1	424.575	-0.186456	0.291332	0.477829	0.644756
	TMUE_0000001820.1	0.160448	-0.11149	0.703772	0.82285	NA
	TMUE_0000001821.1	41.9284	0.281959	0.469646	0.428436	0.601293
	TMUE_0000001822.1	62.4365	-0.180039	0.668907	0.490086	0.656198
	TMUE_0000001823.1	125.022	0.132298	0.49187	0.709487	0.825862
	TMUE_0000001824.1	32.5938	-0.124579	0.591333	0.698801	0.819067
	TMUE_0000001825.1	6.5146	-0.15646	0.663788	0.547532	0.70404
	TMUE_0000001826.1	33.7256	0.364151	0.689563	0.279759	0.44943
	TMUE_0000001827.1	10.8152	0.309071	0.674456	0.334376	0.508754
	TMUE_0000001828.1	0.742561	0.0842939	0.695039	0.76567	NA
	TMUE_0000001829.1	58.0509	-0.133328	0.509327	0.703373	0.822018
	TMUE_0000001830.1	21.4	-0.0544466	0.614502	0.849398	0.916353
	TMUE_0000001831.1	16.3171	0.0943517	0.6335	0.739597	0.847806
	TMUE_0000001832.1	0.772705	-0.0922954	0.693523	0.635501	NA
	TMUE_0000001833.1	199.262	0.326395	0.28837	0.212769	0.368703
	TMUE_0000001834.1	18.0078	0.286313	0.735408	0.234718	0.395134
	TMUE_0000001836.1	381.033	-0.0031927	0.179657	0.986252	0.992021
	TMUE_0000001837.1	862.296	1.23666	0.206209	4.56e-10	5.54e-09
	TMUE_0000001838.1	11.6924	-0.0875834	0.521228	0.800208	0.88665
	TMUE_0000001840.1	3.72579	-0.501758	0.860252	0.107772	0.2214
	TMUE_0000001841.1	1.50063	-0.172239	0.727386	0.222096	NA
	TMUE_0000001842.1	1.32204	0.0473007	0.686206	0.83038	NA
	TMUE_0000001843.1	13.4425	-0.298218	0.746651	0.204436	0.357869
	TMUE_0000001845.1	48.2518	-0.134782	0.475841	0.699306	0.819393
	TMUE_0000001846.1	2041.74	-0.785841	0.232761	0.00039601	0.00184408
	TMUE_0000001847.1	0.102719	-0.0925315	0.699792	0.949575	NA
	TMUE_0000001848.1	4869.87	-0.127037	0.108074	0.233327	0.393413
	TMUE_0000001849.1	12.8108	3.47077	1.48002	0.00056788	0.00253588
	TMUE_0000001850.1	1293.39	-0.976616	0.218118	2.68e-06	1.93e-05
	TMUE_0000001851.1	52.5905	-0.597008	0.397951	0.0744009	0.167122
	TMUE_0000001852.1	78.5914	-3.1672	1.42962	0.00107743	0.00447279
	TMUE_0000001853.1	8.99279	-0.0264539	0.668971	0.886844	0.937851
	TMUE_0000001854.1	426.322	0.673264	0.262715	0.00554686	0.018957
	TMUE_0000001855.1	27.2577	-0.270842	0.528384	0.457378	0.627101
	TMUE_0000001856.1	227.861	0.114276	0.283098	0.659032	0.789999
	TMUE_0000001857.1	123.462	0.249391	0.667967	0.409181	0.584216
	TMUE_0000001858.1	114.13	0.544714	0.33705	0.0660645	0.152005
	TMUE_0000001859.1	120.675	-0.0301903	0.324175	0.914798	0.953434
	TMUE_0000001860.1	146.276	-0.676799	0.274608	0.00727898	0.02397
	TMUE_0000001861.1	182.493	-1.6086	0.240692	4.37e-12	6.73e-11
	TMUE_0000001862.1	115.573	0.0968808	0.512919	0.785186	0.877975
	TMUE_0000001863.1	1333.88	0.422259	0.305828	0.124314	0.246546
	TMUE_0000001864.1	979.967	-0.263001	0.16001	0.0902641	0.19419
	TMUE_0000001865.1	42.6551	0.0919835	0.662412	0.699114	0.819313
	TMUE_0000001866.1	325.773	-0.554228	0.272574	0.026714	0.0721984
	TMUE_0000001867.1	1.43151	0.0070617	0.673785	0.963673	NA
	TMUE_0000001868.1	131.678	-1.70192	0.566273	0.00030952	0.0014788
	TMUE_0000001869.1	140.9	-0.63169	0.712681	0.126535	0.249837
	TMUE_0000001870.1	247.743	0.0202614	0.533352	0.957598	0.978335
	TMUE_0000001871.1	7.683	-0.0250995	0.641217	0.918322	0.95525
	TMUE_0000001872.1	170.401	-0.210219	0.450362	0.544871	0.701871
	TMUE_0000001873.1	7.3303	-0.2535	0.723434	0.273382	0.441269
	TMUE_0000001874.1	279.036	-0.239501	0.210159	0.23124	0.39115
	TMUE_0000001875.1	389.263	-0.685185	0.33194	0.0196802	0.0560873
	TMUE_0000001877.1	12.8092	-0.341397	0.750692	0.212862	0.368784
	TMUE_0000001878.1	34.4161	-0.139048	0.518275	0.689699	0.812149
	TMUE_0000001879.1	28.3773	-1.72067	0.555607	0.00024035	0.00117355
	TMUE_0000001880.1	131.286	-0.989156	0.881281	0.0428605	0.107208
	TMUE_0000001881.1	23.0139	-0.0808466	0.653453	NA	NA
	TMUE_0000001882.1	41.5629	-0.0386601	0.41194	0.905236	0.948248
	TMUE_0000001883.1	314.58	-0.539384	0.293568	0.0425801	0.106674
	TMUE_0000001884.1	6.09068	-0.187387	0.60289	0.572503	0.724623
	TMUE_0000001885.1	1060.85	1.42155	0.235017	2.68e-10	3.33e-09
	TMUE_0000001886.1	4.45162	0.0885992	0.694141	0.526416	0.685163
	TMUE_0000001887.1	145.196	-0.796897	0.439545	0.0268947	0.0726108
	TMUE_0000001888.1	3152.44	-0.249949	0.145679	0.0787352	0.174559
	TMUE_0000001889.1	977.652	-0.276398	0.237219	0.213466	0.369391
	TMUE_0000001890.1	321.15	-0.75198	0.46278	0.0419083	0.105304
	TMUE_0000001891.1	1465.17	-0.550613	1.00658	0.0329775	0.0861812
	TMUE_0000001892.1	345.327	0.587872	0.172343	0.00040714	0.00188821
	TMUE_0000001893.1	6793.06	-0.242846	0.1682	0.137602	0.266683
	TMUE_0000001894.1	90.688	-0.461255	0.73756	0.195808	0.346314
	TMUE_0000001895.1	0.838553	0.015633	0.681569	0.880683	NA
	TMUE_0000001896.1	545.103	0.46504	0.237509	0.0370214	0.0948124
	TMUE_0000001897.1	280.175	2.57768	0.281808	5.13e-21	1.56e-19
	TMUE_0000001898.1	692.045	-0.193646	0.246612	0.399199	0.574285
	TMUE_0000001899.1	65.0502	-0.0958089	0.513282	0.781204	0.876095
	TMUE_0000001900.1	735.953	-0.384883	0.243556	0.090657	0.194904
	TMUE_0000001900.2	939.539	0.403519	0.167502	0.0128856	0.0391738
	TMUE_0000001901.1	153.724	0.554202	0.225303	0.00929221	0.0295294
	TMUE_0000001902.1	1.40455	-0.15254	0.691015	0.499113	NA
	TMUE_0000001903.1	2.17964	-0.103554	0.670225	0.644093	0.778863
	TMUE_0000001904.1	1543.82	4.27478	0.295822	9.56e-49	9.21e-47
	TMUE_0000001905.1	232.362	0.99998	0.387066	0.00289923	0.0107943
	TMUE_0000001906.1	3.9029	-0.396867	0.790019	0.166818	0.307681
	TMUE_0000001907.1	657.798	0.77373	0.262412	0.00146224	0.00586913
	TMUE_0000001908.1	77.7349	0.390383	0.397133	0.235729	0.396128
	TMUE_0000001909.1	1287.29	-0.0638941	0.125213	0.603112	0.748402
	TMUE_0000001910.1	376.776	0.355677	0.173071	0.0336929	0.0876924
	TMUE_0000001911.1	497.83	-1.91852	0.144648	5.31e-41	3.73e-39
	TMUE_0000001912.1	0.632542	-0.154738	0.718711	0.414406	NA
	TMUE_0000001913.1	4.13285	0.0301463	0.671858	0.878051	0.933766
	TMUE_0000001914.1	7.60802	0.910239	0.742298	0.047875	0.117275
	TMUE_0000001915.1	68.6681	2.26136	0.695515	8.14e-05	0.00044288
	TMUE_0000001916.1	113.612	-0.82227	0.295498	0.00214047	0.00824976
	TMUE_0000001917.1	36.8579	-0.0962314	0.591456	0.76058	0.862346
	TMUE_0000001918.1	442.203	0.600146	0.202491	0.00190085	0.00740113
	TMUE_0000001919.1	339.483	1.06838	0.335125	0.00039722	0.00184919
	TMUE_0000001920.1	0.653282	-0.0772386	0.689913	0.718467	NA
	TMUE_0000001921.1	192.555	0.142186	0.465066	0.687417	0.810522
	TMUE_0000001922.1	6113.75	-0.167757	0.118452	0.146287	0.278883
	TMUE_0000001923.1	8.4416	-0.565281	0.922957	0.0892153	0.192431
	TMUE_0000001924.1	4.52881	0.0384417	0.666451	0.855568	0.920161
	TMUE_0000001925.1	6.00859	-0.0608911	0.608827	0.834535	0.907025
	TMUE_0000001926.1	11.1498	-0.178624	0.705699	0.352212	0.527392
	TMUE_0000001927.1	92.8571	-0.316357	0.768669	0.15533	0.291569
	TMUE_0000001928.1	1012.23	0.12321	0.104538	0.233168	0.393187
	TMUE_0000001929.1	38.1984	-0.284796	0.630778	0.403816	0.578881
	TMUE_0000001930.1	90.3416	-0.0225053	0.533362	0.942997	0.969489
	TMUE_0000001931.1	53.0055	-1.06175	0.389138	0.00175907	0.00692326
	TMUE_0000001932.1	4.84402	0.0879151	0.683651	0.62115	0.762418
	TMUE_0000001933.1	53.3576	0.522346	0.55388	0.174362	0.317855
	TMUE_0000001934.1	0.645528	0.100489	0.69932	0.478931	NA
	TMUE_0000001935.1	1.0215	-0.120191	0.702369	0.490631	NA
	TMUE_0000001936.1	1913.72	-1.23319	0.199942	1.7e-10	2.19e-09
	TMUE_0000001937.1	414.052	-0.257386	0.163884	0.105362	0.217651
	TMUE_0000001938.1	146.275	-0.109507	0.228019	0.609858	0.753826
	TMUE_0000001939.1	166.396	-0.434993	0.392593	0.18483	0.332092
	TMUE_0000001940.1	497.108	0.610623	0.372028	0.0559565	0.132956
	TMUE_0000001941.1	907.263	-0.507536	0.224538	0.0165267	0.0483408
	TMUE_0000001942.1	111.427	0.549806	0.43524	0.116438	0.234562
	TMUE_0000001943.1	64.9477	-0.622093	0.549244	0.114503	0.231789
	TMUE_0000001944.1	48.984	-0.0250719	0.548194	0.936664	0.966709
	TMUE_0000001945.1	1.05381	0.00643271	0.680898	0.942374	NA
	TMUE_0000001946.1	23.4336	0.32111	0.746689	0.213616	0.369529
	TMUE_0000001947.1	146.497	1.8555	0.398524	3.5e-07	2.91e-06
	TMUE_0000001948.1	917.052	0.402167	0.342406	0.178882	0.324173
	TMUE_0000001949.1	0.449061	-0.0171607	0.682252	0.993385	NA
	TMUE_0000001950.1	306.089	-1.62001	0.266972	2.29e-10	2.89e-09
	TMUE_0000001951.1	1532.28	-0.905588	0.180152	2.05e-07	1.77e-06
	TMUE_0000001952.1	252.456	1.7052	0.471453	3.64e-05	0.00021462
	TMUE_0000001953.1	140.401	-0.275193	0.22245	0.192125	0.341895
	TMUE_0000001954.1	358.279	0.561196	0.298179	0.0369643	0.0946966
	TMUE_0000001955.1	544.558	-0.824206	0.211699	4.38e-05	0.00025293
	TMUE_0000001956.1	21.3765	-0.17655	0.689156	0.427577	0.600614
	TMUE_0000001956.2	581.057	-0.272243	0.152517	0.0667234	0.153169
	TMUE_0000001957.1	122.148	-0.333898	0.371001	0.29094	0.46165
	TMUE_0000001958.1	18.8325	0.180424	0.70274	0.369616	0.545302
	TMUE_0000001959.1	491.9	-0.3577	0.215264	0.0792723	0.175501
	TMUE_0000001960.1	431.073	0.912195	0.279081	0.00040465	0.00187871
	TMUE_0000001962.1	43.2423	-0.336361	0.480909	0.348813	0.523989
	TMUE_0000001963.1	277.89	-0.593866	0.291075	0.0240703	0.0661354
	TMUE_0000001964.1	133.868	-0.35126	0.452344	0.317903	0.49143
	TMUE_0000001966.1	1592.83	0.343567	0.121985	0.00421049	0.0148993
	TMUE_0000001967.1	83.8236	0.971767	0.758513	0.0377104	0.0962226
	TMUE_0000001968.1	128.388	1.0167	0.278989	8.26e-05	0.00044916
	TMUE_0000001969.1	21.1197	-0.56155	0.549699	0.15076	0.284964
	TMUE_0000001970.1	15.1445	-0.223703	0.559256	0.522385	0.682137
	TMUE_0000001971.1	35.0881	0.527369	0.587536	0.177883	0.322875
	TMUE_0000001972.1	25.9508	0.185418	0.601114	0.578491	0.72937
	TMUE_0000001973.1	195.27	-0.102357	0.296961	0.700475	0.820238
	TMUE_0000001974.1	1.88916	-0.175596	0.729255	0.184183	0.331265
	TMUE_0000001975.1	7.47114	0.0627258	0.627173	0.828916	0.903989
	TMUE_0000001976.1	2304.1	-0.251871	0.278139	0.317578	0.490997
	TMUE_0000001977.1	29.3166	-0.199654	0.467896	0.569638	0.722271
	TMUE_0000001978.1	57.3765	0.367432	0.782613	0.155658	0.291986
	TMUE_0000001979.1	365.138	1.82551	0.228763	1.69e-16	3.88e-15
	TMUE_0000001980.1	1229.96	-0.20779	0.108913	0.0557706	0.132607
	TMUE_0000001981.1	20.489	-2.11185	1.14019	0.00421626	0.0149065
	TMUE_0000001982.1	2.99692	-0.0854476	0.662925	0.708719	0.825463
	TMUE_0000001983.1	3.82928	-0.207939	0.671617	0.453501	0.623714
	TMUE_0000001984.1	3.36083	-0.181983	0.73303	0.108569	0.222486
	TMUE_0000001986.1	384.144	-0.605627	0.619043	0.135446	0.263557
	TMUE_0000001987.1	114.403	-0.253485	0.361264	0.414939	0.589699
	TMUE_0000001988.1	161.255	-0.408547	0.276887	0.107624	0.221182
	TMUE_0000001989.1	217.088	-2.11001	0.31862	3.98e-12	6.17e-11
	TMUE_0000001990.1	95.9731	0.313058	0.363601	0.314997	0.488141
	TMUE_0000001991.1	8645.48	0.325771	0.157269	0.0318409	0.0837034
	TMUE_0000001992.1	200.535	0.852347	0.341214	0.00465791	0.0162904
	TMUE_0000001993.1	390.817	0.15477	0.134906	0.24355	0.405993
	TMUE_0000001994.1	141.633	1.88365	0.280671	2.36e-12	3.73e-11
	TMUE_0000001995.1	262.787	-0.075063	0.268071	0.759673	0.861699
	TMUE_0000001996.1	68.8894	-0.302082	0.476535	0.399209	0.574285
	TMUE_0000001997.1	17.3187	-0.332627	0.508842	0.361181	0.536421
	TMUE_0000001998.1	87.7026	-0.648718	0.284195	0.0124502	0.03806
	TMUE_0000001999.1	3223.69	1.57263	0.272697	1.34e-09	1.54e-08
	TMUE_0000002000.1	51.6415	-0.359162	0.512305	0.326264	0.499836
	TMUE_0000002001.1	303.494	0.87914	0.366403	0.00576315	0.0195666
	TMUE_0000002002.1	222.462	-2.5336	0.578302	1.09e-06	8.37e-06
	TMUE_0000002003.1	28.3411	-0.111811	0.595368	0.725009	0.83769
	TMUE_0000002004.1	507.816	-0.494214	0.245038	0.0306811	0.081323
	TMUE_0000002005.1	366.727	-0.0131205	0.19396	0.942251	0.969254
	TMUE_0000002006.1	509.037	-0.340857	0.204968	0.0814429	0.179215
	TMUE_0000002007.1	295.157	0.170777	0.243889	0.456231	0.626231
	TMUE_0000002008.1	6.27335	-0.245477	0.69692	0.355571	0.530385
	TMUE_0000002009.1	326.882	-0.246073	0.734074	0.219139	0.376673
	TMUE_0000002010.1	9.98689	0.152108	0.721556	0.0811387	0.178865
	TMUE_0000002011.1	37.673	-1.48665	0.613819	0.00217543	0.00837845
	TMUE_0000002012.1	1.17139	-0.105733	0.698008	0.403574	NA
	TMUE_0000002013.1	12.5466	0.230066	0.634171	0.473859	0.64162
	TMUE_0000002014.1	1533.51	0.449018	0.104797	1.41e-05	8.99e-05
	TMUE_0000002015.1	136.471	0.0678361	0.378788	0.833364	0.906285
	TMUE_0000002016.1	0.719182	-0.157706	0.720049	NA	NA
	TMUE_0000002017.1	1.79145	-0.174874	0.728847	0.192286	0.342029
	TMUE_0000002018.1	849.966	0.4174	0.200098	0.0291	0.0775952
	TMUE_0000002018.2	579.328	-0.196467	0.325067	0.492084	0.657606
	TMUE_0000002019.1	3304.83	0.510327	0.130622	6.78e-05	0.00037565
	TMUE_0000002020.1	6.57018	-0.162427	0.679342	0.492331	0.657632
	TMUE_0000002021.1	31.924	0.239072	0.499649	0.505089	0.668415
	TMUE_0000002022.1	0.244333	0.055673	0.689539	0.640888	NA
	TMUE_0000002023.1	168.623	0.69527	0.533837	0.0778279	0.173214
	TMUE_0000002024.1	6875.7	-0.380263	0.13141	0.00316443	0.0116274
	TMUE_0000002025.1	3.05601	-0.0225178	0.672262	0.900772	0.945767
	TMUE_0000002026.1	1.75652	-0.11612	0.691	0.543464	0.700793
	TMUE_0000002027.1	945.357	0.193744	0.200711	0.314119	0.487441
	TMUE_0000002029.1	2420.62	-0.674192	0.103866	4.94e-11	6.78e-10
	TMUE_0000002030.1	574.287	-1.90669	0.31668	2.24e-10	2.83e-09
	TMUE_0000002031.1	39.7829	0.141428	0.715277	NA	NA
	TMUE_0000002033.1	2.37468	0.0548282	0.685991	0.712542	0.828071
	TMUE_0000002034.1	14.2722	-8.74009	2.91738	1.3e-09	1.5e-08
	TMUE_0000002037.1	1.52778	-0.0122648	0.680152	0.944863	NA
	TMUE_0000002038.1	175.205	0.14303	0.649049	0.610085	0.753905
	TMUE_0000002039.1	31.6566	-0.375282	0.718148	0.25081	0.415014
	TMUE_0000002040.1	11.1312	-5.12373	1.58306	4.96e-05	0.00028298
	TMUE_0000002041.1	27.155	-0.0016588	0.468316	0.993475	0.996153
	TMUE_0000002042.1	209.506	0.314035	0.506531	0.389033	0.564317
	TMUE_0000002043.1	14.801	-0.531257	0.67689	0.180866	0.327137
	TMUE_0000002044.1	1.49798	0.0663382	0.688627	0.6467	NA
	TMUE_0000002045.1	4.51304	-0.0840107	0.690301	0.567018	0.720419
	TMUE_0000002046.1	249.495	0.0585245	0.255829	0.80747	0.890524
	TMUE_0000002047.1	8.38052	-1.14508	0.954294	0.0324614	0.0851246
	TMUE_0000002048.1	53.8929	0.255112	0.461332	0.467598	0.635776
	TMUE_0000002049.1	69.7452	-0.0556285	0.641668	0.821081	0.899199
	TMUE_0000002050.1	42.4987	-2.24333	1.13489	0.00292362	0.0108731
	TMUE_0000002051.1	87.2906	-0.531166	0.309268	0.0557889	0.132618
	TMUE_0000002052.1	677.893	0.319498	0.223062	0.128969	0.25364
	TMUE_0000002053.1	295.473	-0.446517	0.203424	0.0214891	0.0601808
	TMUE_0000002054.1	5.7106	-0.0830291	0.652992	0.735525	0.845331
	TMUE_0000002055.1	11.3289	-1.01561	0.873995	0.0391449	0.0994629
	TMUE_0000002056.1	247.626	-1.67083	0.248636	2.34e-12	3.69e-11
	TMUE_0000002057.1	21.049	-0.289871	0.59737	0.416349	0.591072
	TMUE_0000002058.1	244.361	0.224277	0.315558	0.427117	0.600178
	TMUE_0000002059.1	580.188	0.283634	0.156298	0.0626033	0.145507
	TMUE_0000002060.1	1061.42	0.131817	0.0960092	0.16498	0.305559
	TMUE_0000002061.1	245.925	-0.255278	0.455269	0.464411	0.632895
	TMUE_0000002062.1	13.3713	-0.269428	0.649603	0.409177	0.584216
	TMUE_0000002063.1	0.0806521	-0.08669	0.698723	0.978017	NA
	TMUE_0000002064.1	10.9156	-0.75613	0.722402	0.0882775	0.191124
	TMUE_0000002065.1	447.086	-1.32348	0.317111	6.36e-06	4.3e-05
	TMUE_0000002066.1	115.014	-4.50343	0.633118	5.04e-14	9.33e-13
	TMUE_0000002067.1	5.58014	-0.284654	0.741691	0.220403	0.378
	TMUE_0000002068.1	1442.03	0.336036	0.188657	0.0642548	0.148611
	TMUE_0000002069.1	1071.44	-3.72791	0.416609	2.13e-20	6.21e-19
	TMUE_0000002070.1	73.3438	-1.05112	0.65561	0.0235165	0.064971
	TMUE_0000002071.1	95.0525	0.556345	0.415191	0.10185	0.212539
	TMUE_0000002072.1	3634.73	0.380641	0.198127	0.0447502	0.111083
	TMUE_0000002073.1	2035.79	0.926537	0.239066	3.9e-05	0.00022766
	TMUE_0000002074.1	256.647	-1.71286	0.43011	8.61e-06	5.68e-05
	TMUE_0000002075.1	19.4169	-1.41771	1.08161	0.0161826	0.0475604
	TMUE_0000002076.1	57.9944	-0.952628	1.54167	0.0253009	0.069054
	TMUE_0000002078.1	4.81643	0.0279743	0.681271	0.863935	0.924693
	TMUE_0000002079.1	526.665	-0.513042	0.230301	0.0179422	0.0517988
	TMUE_0000002080.1	33.6226	-0.920817	0.587787	0.0302156	0.0802354
	TMUE_0000002081.1	1.37462	0.149865	0.721144	0.155895	NA
	TMUE_0000002082.1	688.24	-0.322281	0.151352	0.0288434	0.0770413
	TMUE_0000002083.1	376.476	1.10614	0.322142	0.00015641	0.00079833
	TMUE_0000002084.1	285.094	0.25736	0.529696	0.477599	0.644606
	TMUE_0000002085.1	131.984	-1.48257	0.215733	1.18e-12	1.95e-11
	TMUE_0000002086.1	13.1544	-0.129287	0.640534	0.638374	0.774877
	TMUE_0000002087.1	931.116	0.0818943	0.229915	0.707804	0.82514
	TMUE_0000002088.1	12.3068	0.132173	0.529634	0.707995	0.82514
	TMUE_0000002089.1	16.5992	-0.184118	0.624777	0.554239	0.710561
	TMUE_0000002090.1	7.82076	-0.0157337	0.678668	0.916092	0.954161
	TMUE_0000002091.1	18.1287	-1.19812	0.770497	0.0201491	0.0571386
	TMUE_0000002092.1	633.542	-0.139009	0.10708	0.188422	0.336767
	TMUE_0000002093.1	62.6276	-0.0414097	0.360535	0.891662	0.941159
	TMUE_0000002094.1	0.391624	-0.0841576	0.692734	0.746378	NA
	TMUE_0000002095.1	149.326	0.0391516	0.666942	0.862533	0.924076
	TMUE_0000002096.1	268.364	-0.225373	0.692832	0.373858	0.550325
	TMUE_0000002097.1	32.3422	-1.42699	0.530549	0.00116667	0.00481215
	TMUE_0000002098.1	60.9562	-3.82383	0.994961	8.56e-06	5.65e-05
	TMUE_0000002099.1	10.4122	-0.237104	0.679476	0.401952	0.57678
	TMUE_0000002100.1	1.44597	0.00956869	0.680471	0.948263	NA
	TMUE_0000002101.1	5.60953	-0.277253	0.735013	0.241747	0.403757
[truncated: 14,930 more rows]
