# Supplementary material for: Hatching of whipworm eggs induced by bacterial contact is serine-protease dependent
Source: PLoS Pathog. 2025 Jan 27;21(1):e1012502. doi: 10.1371/journal.ppat.1012502 (PMC11819529; doi:10.1371/journal.ppat.1012502)
Supplement: S3 Table — Gene set enrichment analysis of transcripts significantly differentially expressed and upregulated at six weeks of embryonation. Gene Ontology (GO) terms were analysed in gProfiler; shown are enriched GO term names and IDs, adjusted p-value (<0.01), and term and intersection size, categorised by biological process (BP), cellular component (CC), and molecular function (MF). (XLSX) [file ppat.1012502.s005.xlsx]

## Sheet: Supplementary Table 3. 6 week e
Supplementary Table 3. 6 week enriched GOterms using gProfiler
	source	term_name	term_id	highlighted	adjusted_p_value	negative_log10_of_adjusted_p_value	term_size	query_size	intersection_size	effective_domain_size	intersections
	GO:MF	structural constituent of cuticle	GO:0042302	TRUE	3.13739e-10	9.50343	34	1151	18	15754	TMUE_0000000704.1,TMUE_0000001079.1,TMUE_0000001852.1,TMUE_1000002788.1,TMUE_1000002948.1,TMUE_1000003758.1,TMUE_1000003761.1,TMUE_1000003762.1,TMUE_1000004819.1,TMUE_1000005494.1,TMUE_1000005506.1,TMUE_1000005507.1,TMUE_1000005983.1,TMUE_2000007840.1,TMUE_2000009035.1,TMUE_3000013706.1,TMUE_3000013937.1,TMUE_3000014171.1
	GO:MF	metallopeptidase activity	GO:0008237	TRUE	2.55131e-07	6.59324	107	1151	28	15754	TMUE_1000004180.1,TMUE_1000004728.1,TMUE_1000004730.1,TMUE_1000005166.1,TMUE_1000005353.1,TMUE_2000006828.1,TMUE_2000007012.6,TMUE_2000007145.1,TMUE_2000007260.1,TMUE_2000007502.1,TMUE_2000008408.1,TMUE_2000008810.1,TMUE_2000010148.1,TMUE_2000010222.1,TMUE_2000010551.1,TMUE_2000010696.1,TMUE_3000010831.1,TMUE_3000012024.1,TMUE_3000012342.1,TMUE_3000012553.1,TMUE_3000012555.1,TMUE_3000012578.1,TMU…
	GO:MF	metalloendopeptidase activity	GO:0004222	FALSE	1.9134e-06	5.7182	58	1151	19	15754	TMUE_1000005166.1,TMUE_1000005353.1,TMUE_2000007012.6,TMUE_2000007145.1,TMUE_2000007260.1,TMUE_2000007502.1,TMUE_2000008408.1,TMUE_2000008810.1,TMUE_2000010148.1,TMUE_2000010696.1,TMUE_3000010831.1,TMUE_3000012024.1,TMUE_3000012342.1,TMUE_3000012553.1,TMUE_3000012555.1,TMUE_3000012578.1,TMUE_3000013222.1,TMUE_3000014162.1,TMUE_3000014163.1
	GO:MF	signaling receptor activity	GO:0038023	TRUE	0.00012166	3.91486	148	1151	29	15754	TMUE_0000000818.1,TMUE_0000001072.1,TMUE_0000001294.1,TMUE_0000001590.1,TMUE_1000003073.1,TMUE_1000003332.1,TMUE_1000004682.3,TMUE_1000005102.1,TMUE_1000005337.1,TMUE_1000005920.2,TMUE_2000006302.1,TMUE_2000006741.1,TMUE_2000007303.1,TMUE_2000008798.1,TMUE_2000009345.1,TMUE_2000009749.1,TMUE_2000010198.1,TMUE_2000010534.1,TMUE_3000010895.1,TMUE_3000011143.1,TMUE_3000011235.1,TMUE_3000012047.1,TMU…
	GO:MF	molecular transducer activity	GO:0060089	FALSE	0.00012166	3.91486	148	1151	29	15754	TMUE_0000000818.1,TMUE_0000001072.1,TMUE_0000001294.1,TMUE_0000001590.1,TMUE_1000003073.1,TMUE_1000003332.1,TMUE_1000004682.3,TMUE_1000005102.1,TMUE_1000005337.1,TMUE_1000005920.2,TMUE_2000006302.1,TMUE_2000006741.1,TMUE_2000007303.1,TMUE_2000008798.1,TMUE_2000009345.1,TMUE_2000009749.1,TMUE_2000010198.1,TMUE_2000010534.1,TMUE_3000010895.1,TMUE_3000011143.1,TMUE_3000011235.1,TMUE_3000012047.1,TMU…
	GO:MF	chitin binding	GO:0008061	TRUE	0.00017696	3.75213	32	1151	12	15754	TMUE_0000001027.1,TMUE_1000005707.1,TMUE_2000006757.1,TMUE_2000006898.1,TMUE_2000007187.1,TMUE_2000007310.2,TMUE_2000007838.1,TMUE_2000010267.1,TMUE_2000010311.1,TMUE_3000012096.1,TMUE_3000013071.1,TMUE_3000014614.1
	GO:MF	transmembrane signaling receptor activity	GO:0004888	FALSE	0.00022065	3.6563	136	1151	27	15754	TMUE_0000000818.1,TMUE_0000001072.1,TMUE_0000001294.1,TMUE_0000001590.1,TMUE_1000003073.1,TMUE_1000003332.1,TMUE_1000004682.3,TMUE_1000005102.1,TMUE_1000005337.1,TMUE_1000005920.2,TMUE_2000006302.1,TMUE_2000006741.1,TMUE_2000007303.1,TMUE_2000008798.1,TMUE_2000009345.1,TMUE_2000009749.1,TMUE_2000010198.1,TMUE_2000010534.1,TMUE_3000010895.1,TMUE_3000011143.1,TMUE_3000011235.1,TMUE_3000012047.1,TMU…
	GO:MF	carboxypeptidase activity	GO:0004180	TRUE	0.00022645	3.64503	14	1151	8	15754	TMUE_1000004180.1,TMUE_1000004728.1,TMUE_1000004730.1,TMUE_2000006828.1,TMUE_2000010222.1,TMUE_2000010551.1,TMUE_3000013596.1,TMUE_3000014157.3
	GO:MF	transition metal ion binding	GO:0046914	TRUE	0.00286513	2.54286	516	1151	64	15754	TMUE_0000001537.1,TMUE_0000002152.1,TMUE_0000002334.1,TMUE_1000002538.1,TMUE_1000002565.1,TMUE_1000002609.1,TMUE_1000003047.1,TMUE_1000003535.2,TMUE_1000004180.1,TMUE_1000004188.1,TMUE_1000004249.1,TMUE_1000004266.1,TMUE_1000004328.1,TMUE_1000004393.1,TMUE_1000004522.1,TMUE_1000004609.1,TMUE_1000004728.1,TMUE_1000004730.1,TMUE_1000005166.1,TMUE_1000005956.1,TMUE_2000006242.1,TMUE_2000006452.1,TMU…
	GO:MF	molecular_function	GO:0003674	FALSE	0.00532286	2.27386	6819	1151	563	15754	TMUE_0000000150.2,TMUE_0000000156.1,TMUE_0000000177.1,TMUE_0000000183.1,TMUE_0000000226.1,TMUE_0000000242.1,TMUE_0000000243.1,TMUE_0000000275.1,TMUE_0000000280.1,TMUE_0000000343.1,TMUE_0000000353.1,TMUE_0000000390.1,TMUE_0000000403.1,TMUE_0000000410.1,TMUE_0000000421.1,TMUE_0000000500.1,TMUE_0000000567.1,TMUE_0000000598.1,TMUE_0000000622.1,TMUE_0000000638.1,TMUE_0000000670.1,TMUE_0000000690.1,TMU…
	GO:MF	metallocarboxypeptidase activity	GO:0004181	FALSE	0.00713426	2.14665	11	1151	6	15754	TMUE_1000004180.1,TMUE_1000004728.1,TMUE_1000004730.1,TMUE_2000006828.1,TMUE_2000010222.1,TMUE_3000013596.1
	GO:MF	zinc ion binding	GO:0008270	FALSE	0.00990407	2.00419	463	1151	57	15754	TMUE_0000002152.1,TMUE_1000002538.1,TMUE_1000002565.1,TMUE_1000002609.1,TMUE_1000003047.1,TMUE_1000003535.2,TMUE_1000004180.1,TMUE_1000004188.1,TMUE_1000004249.1,TMUE_1000004266.1,TMUE_1000004328.1,TMUE_1000004393.1,TMUE_1000004522.1,TMUE_1000004609.1,TMUE_1000004728.1,TMUE_1000004730.1,TMUE_1000005166.1,TMUE_2000006242.1,TMUE_2000006452.1,TMUE_2000006660.1,TMUE_2000006828.1,TMUE_2000007145.1,TMU…
	GO:MF	extracellular ligand-gated monoatomic ion channel activity	GO:0005230	TRUE	0.0106446	1.97287	39	1151	11	15754	TMUE_0000001072.1,TMUE_0000001294.1,TMUE_1000003073.1,TMUE_1000004682.3,TMUE_1000005337.1,TMUE_2000006302.1,TMUE_2000010534.1,TMUE_3000012995.1,TMUE_3000014288.1,TMUE_3000014711.1,TMUE_3000014827.1
	GO:MF	peptidase activity	GO:0008233	FALSE	0.0155832	1.80734	418	1151	52	15754	TMUE_0000000598.1,TMUE_0000002312.1,TMUE_1000002538.1,TMUE_1000004180.1,TMUE_1000004187.2,TMUE_1000004328.1,TMUE_1000004333.1,TMUE_1000004609.1,TMUE_1000004671.1,TMUE_1000004679.1,TMUE_1000004728.1,TMUE_1000004730.1,TMUE_1000004782.1,TMUE_1000005166.1,TMUE_1000005353.1,TMUE_1000005947.1,TMUE_2000006242.1,TMUE_2000006828.1,TMUE_2000007012.6,TMUE_2000007145.1,TMUE_2000007255.1,TMUE_2000007260.1,TMU…
	GO:MF	endopeptidase activity	GO:0004175	FALSE	0.0206159	1.6858	299	1151	40	15754	TMUE_0000000598.1,TMUE_0000002312.1,TMUE_1000002538.1,TMUE_1000004187.2,TMUE_1000004328.1,TMUE_1000004333.1,TMUE_1000004609.1,TMUE_1000004782.1,TMUE_1000005166.1,TMUE_1000005353.1,TMUE_1000005947.1,TMUE_2000006242.1,TMUE_2000007012.6,TMUE_2000007145.1,TMUE_2000007255.1,TMUE_2000007260.1,TMUE_2000007372.1,TMUE_2000007375.1,TMUE_2000007502.1,TMUE_2000007895.1,TMUE_2000008408.1,TMUE_2000008440.1,TMU…
	GO:MF	DNA-directed DNA polymerase activity	GO:0003887	TRUE	0.0414029	1.38297	309	1151	40	15754	TMUE_0000000177.1,TMUE_0000000670.1,TMUE_0000001096.1,TMUE_0000001145.1,TMUE_0000001399.1,TMUE_0000002152.1,TMUE_0000002312.1,TMUE_0000002471.1,TMUE_1000002538.1,TMUE_1000002547.1,TMUE_1000002566.1,TMUE_1000003047.1,TMUE_1000003784.1,TMUE_1000004249.1,TMUE_1000004491.1,TMUE_1000004522.1,TMUE_1000004609.1,TMUE_1000004782.1,TMUE_1000005044.1,TMUE_1000005794.1,TMUE_2000006242.1,TMUE_2000006257.1,TMU…
	GO:MF	DNA polymerase activity	GO:0034061	FALSE	0.0442749	1.35384	310	1151	40	15754	TMUE_0000000177.1,TMUE_0000000670.1,TMUE_0000001096.1,TMUE_0000001145.1,TMUE_0000001399.1,TMUE_0000002152.1,TMUE_0000002312.1,TMUE_0000002471.1,TMUE_1000002538.1,TMUE_1000002547.1,TMUE_1000002566.1,TMUE_1000003047.1,TMUE_1000003784.1,TMUE_1000004249.1,TMUE_1000004491.1,TMUE_1000004522.1,TMUE_1000004609.1,TMUE_1000004782.1,TMUE_1000005044.1,TMUE_1000005794.1,TMUE_2000006242.1,TMUE_2000006257.1,TMU…
	GO:BP	anatomical structure development	GO:0048856	TRUE	7.12787e-11	10.147	117	1151	35	15754	TMUE_0000000704.1,TMUE_0000001079.1,TMUE_0000001852.1,TMUE_1000002788.1,TMUE_1000002823.1,TMUE_1000002948.1,TMUE_1000003758.1,TMUE_1000003761.1,TMUE_1000003762.1,TMUE_1000004416.1,TMUE_1000004819.1,TMUE_1000005326.1,TMUE_1000005494.1,TMUE_1000005506.1,TMUE_1000005507.1,TMUE_1000005508.1,TMUE_1000005881.1,TMUE_1000005882.1,TMUE_1000005983.1,TMUE_2000006041.1,TMUE_2000006441.1,TMUE_2000007840.1,TMU…
	GO:BP	developmental process	GO:0032502	FALSE	6.97231e-10	9.15662	132	1151	36	15754	TMUE_0000000704.1,TMUE_0000001079.1,TMUE_0000001852.1,TMUE_1000002788.1,TMUE_1000002823.1,TMUE_1000002948.1,TMUE_1000003758.1,TMUE_1000003761.1,TMUE_1000003762.1,TMUE_1000004416.1,TMUE_1000004819.1,TMUE_1000005326.1,TMUE_1000005477.1,TMUE_1000005494.1,TMUE_1000005506.1,TMUE_1000005507.1,TMUE_1000005508.1,TMUE_1000005881.1,TMUE_1000005882.1,TMUE_1000005983.1,TMUE_2000006041.1,TMUE_2000006441.1,TMU…
	GO:BP	signaling	GO:0023052	TRUE	0.00349465	2.4566	425	1151	56	15754	TMUE_0000000567.1,TMUE_0000000622.1,TMUE_0000000818.1,TMUE_0000001072.1,TMUE_0000001212.1,TMUE_0000001294.1,TMUE_0000001590.1,TMUE_1000003332.1,TMUE_1000003369.1,TMUE_1000004152.1,TMUE_1000004266.1,TMUE_1000004651.2,TMUE_1000004682.3,TMUE_1000005102.1,TMUE_1000005259.1,TMUE_1000005337.1,TMUE_1000005353.1,TMUE_1000005920.2,TMUE_1000005992.1,TMUE_2000006741.1,TMUE_2000007225.1,TMUE_2000007303.1,TMU…
	GO:BP	signal transduction	GO:0007165	FALSE	0.00761384	2.1184	416	1151	54	15754	TMUE_0000000567.1,TMUE_0000000622.1,TMUE_0000000818.1,TMUE_0000001072.1,TMUE_0000001212.1,TMUE_0000001294.1,TMUE_0000001590.1,TMUE_1000003332.1,TMUE_1000003369.1,TMUE_1000004152.1,TMUE_1000004651.2,TMUE_1000004682.3,TMUE_1000005102.1,TMUE_1000005259.1,TMUE_1000005337.1,TMUE_1000005353.1,TMUE_1000005920.2,TMUE_1000005992.1,TMUE_2000006741.1,TMUE_2000007225.1,TMUE_2000007303.1,TMUE_2000007704.3,TMU…
	GO:BP	biological_process	GO:0008150	FALSE	0.00799947	2.09694	5014	1151	429	15754	TMUE_0000000145.1,TMUE_0000000177.1,TMUE_0000000183.1,TMUE_0000000242.1,TMUE_0000000243.1,TMUE_0000000275.1,TMUE_0000000280.1,TMUE_0000000353.1,TMUE_0000000410.1,TMUE_0000000421.1,TMUE_0000000500.1,TMUE_0000000567.1,TMUE_0000000598.1,TMUE_0000000622.1,TMUE_0000000638.1,TMUE_0000000670.1,TMUE_0000000690.1,TMUE_0000000698.3,TMUE_0000000699.1,TMUE_0000000704.1,TMUE_0000000705.1,TMUE_0000000743.1,TMU…
	GO:BP	cell communication	GO:0007154	FALSE	0.00855124	2.06797	428	1151	55	15754	TMUE_0000000567.1,TMUE_0000000622.1,TMUE_0000000818.1,TMUE_0000001072.1,TMUE_0000001212.1,TMUE_0000001294.1,TMUE_0000001590.1,TMUE_1000003332.1,TMUE_1000003369.1,TMUE_1000004152.1,TMUE_1000004266.1,TMUE_1000004651.2,TMUE_1000004682.3,TMUE_1000005102.1,TMUE_1000005259.1,TMUE_1000005337.1,TMUE_1000005353.1,TMUE_1000005920.2,TMUE_1000005992.1,TMUE_2000006741.1,TMUE_2000007225.1,TMUE_2000007303.1,TMU…
	GO:BP	regulation of cellular process	GO:0050794	FALSE	0.0159602	1.79696	863	1151	94	15754	TMUE_0000000183.1,TMUE_0000000275.1,TMUE_0000000567.1,TMUE_0000000622.1,TMUE_0000000705.1,TMUE_0000000818.1,TMUE_0000001072.1,TMUE_0000001212.1,TMUE_0000001248.1,TMUE_0000001294.1,TMUE_0000001590.1,TMUE_0000002002.1,TMUE_1000003113.1,TMUE_1000003332.1,TMUE_1000003369.1,TMUE_1000003759.1,TMUE_1000004101.1,TMUE_1000004152.1,TMUE_1000004188.1,TMUE_1000004266.1,TMUE_1000004393.1,TMUE_1000004651.2,TMU…
	GO:BP	biological regulation	GO:0065007	FALSE	0.0164864	1.78287	966	1151	103	15754	TMUE_0000000183.1,TMUE_0000000275.1,TMUE_0000000567.1,TMUE_0000000622.1,TMUE_0000000705.1,TMUE_0000000818.1,TMUE_0000001072.1,TMUE_0000001212.1,TMUE_0000001248.1,TMUE_0000001294.1,TMUE_0000001590.1,TMUE_0000002002.1,TMUE_0000002069.1,TMUE_1000003113.1,TMUE_1000003332.1,TMUE_1000003369.1,TMUE_1000003759.1,TMUE_1000004101.1,TMUE_1000004152.1,TMUE_1000004188.1,TMUE_1000004266.1,TMUE_1000004393.1,TMU…
	GO:BP	proteolysis	GO:0006508	TRUE	0.0285844	1.54387	479	1151	58	15754	TMUE_0000000145.1,TMUE_0000000598.1,TMUE_0000002069.1,TMUE_0000002312.1,TMUE_1000002538.1,TMUE_1000004180.1,TMUE_1000004187.2,TMUE_1000004328.1,TMUE_1000004333.1,TMUE_1000004609.1,TMUE_1000004671.1,TMUE_1000004679.1,TMUE_1000004728.1,TMUE_1000004730.1,TMUE_1000004782.1,TMUE_1000005166.1,TMUE_1000005353.1,TMUE_1000005947.1,TMUE_1000005997.1,TMUE_2000006242.1,TMUE_2000006415.1,TMUE_2000006828.1,TMU…
	GO:BP	regulation of biological process	GO:0050789	FALSE	0.0306386	1.51373	924	1151	98	15754	TMUE_0000000183.1,TMUE_0000000275.1,TMUE_0000000567.1,TMUE_0000000622.1,TMUE_0000000705.1,TMUE_0000000818.1,TMUE_0000001072.1,TMUE_0000001212.1,TMUE_0000001248.1,TMUE_0000001294.1,TMUE_0000001590.1,TMUE_0000002002.1,TMUE_0000002069.1,TMUE_1000003113.1,TMUE_1000003332.1,TMUE_1000003369.1,TMUE_1000003759.1,TMUE_1000004101.1,TMUE_1000004152.1,TMUE_1000004188.1,TMUE_1000004266.1,TMUE_1000004393.1,TMU…
	GO:BP	system process	GO:0003008	TRUE	0.0490042	1.30977	13	1151	6	15754	TMUE_0000001294.1,TMUE_1000004682.3,TMUE_1000005337.1,TMUE_2000007622.2,TMUE_3000014128.1,TMUE_3000014711.1
	GO:CC	membrane	GO:0016020	TRUE	5.82203e-12	11.2349	2513	1151	278	15754	TMUE_0000000022.1,TMUE_0000000280.1,TMUE_0000000343.1,TMUE_0000000353.1,TMUE_0000000477.1,TMUE_0000000500.1,TMUE_0000000699.1,TMUE_0000000704.1,TMUE_0000000749.1,TMUE_0000000789.1,TMUE_0000000818.1,TMUE_0000001001.1,TMUE_0000001007.1,TMUE_0000001072.1,TMUE_0000001079.1,TMUE_0000001162.1,TMUE_0000001260.1,TMUE_0000001294.1,TMUE_0000001329.1,TMUE_0000001330.1,TMUE_0000001546.1,TMUE_0000001553.1,TMU…
	GO:CC	cell periphery	GO:0071944	FALSE	6.7061e-05	4.17353	246	1151	41	15754	TMUE_0000000818.1,TMUE_0000001072.1,TMUE_0000001294.1,TMUE_1000004125.2,TMUE_1000004266.1,TMUE_1000004416.1,TMUE_1000004682.3,TMUE_1000005166.1,TMUE_1000005337.1,TMUE_1000005353.1,TMUE_1000005416.1,TMUE_1000005920.2,TMUE_2000006302.1,TMUE_2000007446.3,TMUE_2000008242.1,TMUE_2000008306.1,TMUE_2000008648.1,TMUE_2000008798.1,TMUE_2000008810.1,TMUE_2000008958.1,TMUE_2000009967.1,TMUE_2000010148.1,TMU…
	GO:CC	cellular_component	GO:0005575	FALSE	0.00021326	3.6711	5073	1151	443	15754	TMUE_0000000022.1,TMUE_0000000145.1,TMUE_0000000156.1,TMUE_0000000177.1,TMUE_0000000183.1,TMUE_0000000275.1,TMUE_0000000280.1,TMUE_0000000343.1,TMUE_0000000353.1,TMUE_0000000421.1,TMUE_0000000477.1,TMUE_0000000500.1,TMUE_0000000567.1,TMUE_0000000670.1,TMUE_0000000690.1,TMUE_0000000699.1,TMUE_0000000704.1,TMUE_0000000705.1,TMUE_0000000749.1,TMUE_0000000789.1,TMUE_0000000818.1,TMUE_0000001001.1,TMU…
	GO:CC	external encapsulating structure	GO:0030312	TRUE	0.00035108	3.45459	11	1151	7	15754	TMUE_1000005166.1,TMUE_2000008810.1,TMUE_2000010148.1,TMUE_2000010696.1,TMUE_3000010760.3,TMUE_3000011682.1,TMUE_3000013981.2
	GO:CC	extracellular matrix	GO:0031012	FALSE	0.00035108	3.45459	11	1151	7	15754	TMUE_1000005166.1,TMUE_2000008810.1,TMUE_2000010148.1,TMUE_2000010696.1,TMUE_3000010760.3,TMUE_3000011682.1,TMUE_3000013981.2
	GO:CC	plasma membrane	GO:0005886	FALSE	0.00264284	2.57793	218	1151	34	15754	TMUE_0000000818.1,TMUE_0000001072.1,TMUE_0000001294.1,TMUE_1000004125.2,TMUE_1000004266.1,TMUE_1000004416.1,TMUE_1000004682.3,TMUE_1000005337.1,TMUE_1000005353.1,TMUE_1000005416.1,TMUE_1000005920.2,TMUE_2000006302.1,TMUE_2000007446.3,TMUE_2000008242.1,TMUE_2000008306.1,TMUE_2000008648.1,TMUE_2000008798.1,TMUE_2000008958.1,TMUE_2000009967.1,TMUE_2000010534.1,TMUE_2000010645.2,TMUE_3000010766.1,TMU…
	GO:CC	plasma membrane region	GO:0098590	FALSE	0.00862909	2.06403	21	1151	8	15754	TMUE_0000001294.1,TMUE_1000004682.3,TMUE_1000005337.1,TMUE_2000010534.1,TMUE_3000011155.1,TMUE_3000011246.1,TMUE_3000011472.1,TMUE_3000014711.1
	GO:CC	cellular anatomical entity	GO:0110165	FALSE	0.0126164	1.89907	4711	1151	401	15754	TMUE_0000000022.1,TMUE_0000000156.1,TMUE_0000000183.1,TMUE_0000000275.1,TMUE_0000000280.1,TMUE_0000000343.1,TMUE_0000000353.1,TMUE_0000000421.1,TMUE_0000000477.1,TMUE_0000000500.1,TMUE_0000000567.1,TMUE_0000000690.1,TMUE_0000000699.1,TMUE_0000000704.1,TMUE_0000000705.1,TMUE_0000000749.1,TMUE_0000000789.1,TMUE_0000000818.1,TMUE_0000001001.1,TMUE_0000001007.1,TMUE_0000001027.1,TMUE_0000001072.1,TMU…
	GO:CC	extracellular region	GO:0005576	TRUE	0.0178769	1.74771	173	1151	27	15754	TMUE_0000000156.1,TMUE_0000000567.1,TMUE_0000001027.1,TMUE_0000002069.1,TMUE_1000004942.1,TMUE_1000005707.1,TMUE_2000006617.1,TMUE_2000006734.1,TMUE_2000006757.1,TMUE_2000006898.1,TMUE_2000007310.2,TMUE_2000007838.1,TMUE_2000008188.1,TMUE_2000008408.1,TMUE_2000009080.1,TMUE_2000010311.1,TMUE_3000010862.1,TMUE_3000011432.1,TMUE_3000011454.1,TMUE_3000011545.1,TMUE_3000011854.3,TMUE_3000012225.1,TMU…
	GO:CC	DNA polymerase complex	GO:0042575	TRUE	0.0370006	1.43179	309	1151	40	15754	TMUE_0000000177.1,TMUE_0000000670.1,TMUE_0000001096.1,TMUE_0000001145.1,TMUE_0000001399.1,TMUE_0000002152.1,TMUE_0000002312.1,TMUE_0000002471.1,TMUE_1000002538.1,TMUE_1000002547.1,TMUE_1000002566.1,TMUE_1000003047.1,TMUE_1000003784.1,TMUE_1000004249.1,TMUE_1000004491.1,TMUE_1000004522.1,TMUE_1000004609.1,TMUE_1000004782.1,TMUE_1000005044.1,TMUE_1000005794.1,TMUE_2000006242.1,TMUE_2000006257.1,TMU…
	GO:CC	plasma membrane raft	GO:0044853	FALSE	0.0492466	1.30762	3	1151	3	15754	TMUE_3000011155.1,TMUE_3000011246.1,TMUE_3000011472.1
	GO:CC	caveola	GO:0005901	FALSE	0.0492466	1.30762	3	1151	3	15754	TMUE_3000011155.1,TMUE_3000011246.1,TMUE_3000011472.1
