# Supplementary material for: Hatching of whipworm eggs induced by bacterial contact is serine-protease dependent
Source: PLoS Pathog. 2025 Jan 27;21(1):e1012502. doi: 10.1371/journal.ppat.1012502 (PMC11819529; doi:10.1371/journal.ppat.1012502)
Supplement: S4 Table — Gene set enrichment analysis of transcripts significantly differentially expressed and upregulated at eight weeks of embryonation. Gene Ontology (GO) terms were analysed in gProfiler; shown are enriched GO term names and IDs, adjusted p-value (<0.01), and term and intersection size, categorised by biological process (BP), cellular component (CC), and molecular function (MF). (XLSX) [file ppat.1012502.s006.xlsx]

## Sheet: Supplementary Table 4. 8 week e
Supplementary Table 4. 8 week enriched GOterms using gProfiler
	source	term_name	term_id	highlighted	adjusted_p_value	negative_log10_of_adjusted_p_value	term_size	query_size	intersection_size	effective_domain_size	intersections
	GO:MF	endopeptidase regulator activity	GO:0061135	FALSE	2.5944e-06	5.58597	55	827	16	15754	TMUE_0000000708.1,TMUE_0000000953.1,TMUE_1000004009.1,TMUE_1000005988.1,TMUE_2000006571.1,TMUE_2000006572.1,TMUE_2000006574.1,TMUE_2000008020.1,TMUE_2000008892.1,TMUE_2000009348.1,TMUE_2000009352.1,TMUE_2000009353.1,TMUE_2000010435.1,TMUE_3000011081.1,TMUE_3000013568.1,TMUE_3000014649.1
	GO:MF	endopeptidase inhibitor activity	GO:0004866	TRUE	2.5944e-06	5.58597	55	827	16	15754	TMUE_0000000708.1,TMUE_0000000953.1,TMUE_1000004009.1,TMUE_1000005988.1,TMUE_2000006571.1,TMUE_2000006572.1,TMUE_2000006574.1,TMUE_2000008020.1,TMUE_2000008892.1,TMUE_2000009348.1,TMUE_2000009352.1,TMUE_2000009353.1,TMUE_2000010435.1,TMUE_3000011081.1,TMUE_3000013568.1,TMUE_3000014649.1
	GO:MF	peptidase inhibitor activity	GO:0030414	FALSE	4.318e-06	5.36472	114	827	23	15754	TMUE_0000000708.1,TMUE_0000000953.1,TMUE_1000004009.1,TMUE_1000005988.1,TMUE_2000006571.1,TMUE_2000006572.1,TMUE_2000006574.1,TMUE_2000006802.1,TMUE_2000007328.1,TMUE_2000008020.1,TMUE_2000008892.1,TMUE_2000009348.1,TMUE_2000009352.1,TMUE_2000009353.1,TMUE_2000010435.1,TMUE_3000011081.1,TMUE_3000011517.1,TMUE_3000012249.1,TMUE_3000012250.1,TMUE_3000012759.2,TMUE_3000013488.1,TMUE_3000013568.1,TMU…
	GO:MF	peptidase regulator activity	GO:0061134	FALSE	5.1343e-06	5.28952	115	827	23	15754	TMUE_0000000708.1,TMUE_0000000953.1,TMUE_1000004009.1,TMUE_1000005988.1,TMUE_2000006571.1,TMUE_2000006572.1,TMUE_2000006574.1,TMUE_2000006802.1,TMUE_2000007328.1,TMUE_2000008020.1,TMUE_2000008892.1,TMUE_2000009348.1,TMUE_2000009352.1,TMUE_2000009353.1,TMUE_2000010435.1,TMUE_3000011081.1,TMUE_3000011517.1,TMUE_3000012249.1,TMUE_3000012250.1,TMUE_3000012759.2,TMUE_3000013488.1,TMUE_3000013568.1,TMU…
	GO:MF	enzyme inhibitor activity	GO:0004857	FALSE	1.905e-05	4.7201	123	827	23	15754	TMUE_0000000708.1,TMUE_0000000953.1,TMUE_1000004009.1,TMUE_1000005988.1,TMUE_2000006571.1,TMUE_2000006572.1,TMUE_2000006574.1,TMUE_2000006802.1,TMUE_2000007328.1,TMUE_2000008020.1,TMUE_2000008892.1,TMUE_2000009348.1,TMUE_2000009352.1,TMUE_2000009353.1,TMUE_2000010435.1,TMUE_3000011081.1,TMUE_3000011517.1,TMUE_3000012249.1,TMUE_3000012250.1,TMUE_3000012759.2,TMUE_3000013488.1,TMUE_3000013568.1,TMU…
	GO:MF	molecular function inhibitor activity	GO:0140678	FALSE	2.5937e-05	4.58608	125	827	23	15754	TMUE_0000000708.1,TMUE_0000000953.1,TMUE_1000004009.1,TMUE_1000005988.1,TMUE_2000006571.1,TMUE_2000006572.1,TMUE_2000006574.1,TMUE_2000006802.1,TMUE_2000007328.1,TMUE_2000008020.1,TMUE_2000008892.1,TMUE_2000009348.1,TMUE_2000009352.1,TMUE_2000009353.1,TMUE_2000010435.1,TMUE_3000011081.1,TMUE_3000011517.1,TMUE_3000012249.1,TMUE_3000012250.1,TMUE_3000012759.2,TMUE_3000013488.1,TMUE_3000013568.1,TMU…
	GO:MF	serine-type endopeptidase inhibitor activity	GO:0004867	FALSE	6.6536e-05	4.17694	45	827	13	15754	TMUE_0000000708.1,TMUE_1000005988.1,TMUE_2000006571.1,TMUE_2000006572.1,TMUE_2000006574.1,TMUE_2000008020.1,TMUE_2000008892.1,TMUE_2000009348.1,TMUE_2000009352.1,TMUE_2000009353.1,TMUE_2000010435.1,TMUE_3000013568.1,TMUE_3000014649.1
	GO:MF	sterol binding	GO:0032934	TRUE	0.00402412	2.39533	8	827	5	15754	TMUE_0000002461.1,TMUE_0000002462.1,TMUE_3000011946.1,TMUE_3000012699.1,TMUE_3000012700.1
	GO:MF	steroid binding	GO:0005496	FALSE	0.00402412	2.39533	8	827	5	15754	TMUE_0000002461.1,TMUE_0000002462.1,TMUE_3000011946.1,TMUE_3000012699.1,TMUE_3000012700.1
	GO:MF	serine-type endopeptidase activity	GO:0004252	TRUE	0.0151177	1.82051	112	827	17	15754	TMUE_0000000740.1,TMUE_0000000993.1,TMUE_0000001584.1,TMUE_0000001837.1,TMUE_1000005849.1,TMUE_2000006651.1,TMUE_2000006857.1,TMUE_2000006858.1,TMUE_2000006859.1,TMUE_2000009498.1,TMUE_2000009720.1,TMUE_3000011680.1,TMUE_3000012059.1,TMUE_3000012072.1,TMUE_3000013622.1,TMUE_3000013624.1,TMUE_3000014200.1
	GO:MF	serine hydrolase activity	GO:0017171	FALSE	0.0399627	1.39834	121	827	17	15754	TMUE_0000000740.1,TMUE_0000000993.1,TMUE_0000001584.1,TMUE_0000001837.1,TMUE_1000005849.1,TMUE_2000006651.1,TMUE_2000006857.1,TMUE_2000006858.1,TMUE_2000006859.1,TMUE_2000009498.1,TMUE_2000009720.1,TMUE_3000011680.1,TMUE_3000012059.1,TMUE_3000012072.1,TMUE_3000013622.1,TMUE_3000013624.1,TMUE_3000014200.1
	GO:MF	serine-type peptidase activity	GO:0008236	FALSE	0.0399627	1.39834	121	827	17	15754	TMUE_0000000740.1,TMUE_0000000993.1,TMUE_0000001584.1,TMUE_0000001837.1,TMUE_1000005849.1,TMUE_2000006651.1,TMUE_2000006857.1,TMUE_2000006858.1,TMUE_2000006859.1,TMUE_2000009498.1,TMUE_2000009720.1,TMUE_3000011680.1,TMUE_3000012059.1,TMUE_3000012072.1,TMUE_3000013622.1,TMUE_3000013624.1,TMUE_3000014200.1
	GO:MF	catalytic activity	GO:0003824	TRUE	0.0460139	1.33711	2885	827	191	15754	TMUE_0000000005.1,TMUE_0000000314.1,TMUE_0000000352.1,TMUE_0000000731.1,TMUE_0000000740.1,TMUE_0000000829.1,TMUE_0000000990.1,TMUE_0000000993.1,TMUE_0000001017.1,TMUE_0000001323.1,TMUE_0000001462.1,TMUE_0000001481.1,TMUE_0000001584.1,TMUE_0000001606.1,TMUE_0000001662.1,TMUE_0000001671.1,TMUE_0000001708.1,TMUE_0000001717.1,TMUE_0000001736.1,TMUE_0000001837.1,TMUE_0000001919.1,TMUE_0000001947.1,TMU…
	GO:BP	carbohydrate metabolic process	GO:0005975	TRUE	1.2488e-05	4.90349	136	827	25	15754	TMUE_0000000352.1,TMUE_0000001462.1,TMUE_0000001662.1,TMUE_0000002477.1,TMUE_1000002796.1,TMUE_1000002944.2,TMUE_1000003062.1,TMUE_1000003136.1,TMUE_1000004561.1,TMUE_1000005097.1,TMUE_1000005653.1,TMUE_1000005659.1,TMUE_2000006953.3,TMUE_2000007193.1,TMUE_2000007705.1,TMUE_2000007994.1,TMUE_2000008390.1,TMUE_2000008391.1,TMUE_2000009275.1,TMUE_2000009943.1,TMUE_3000012027.1,TMUE_3000012610.3,TMU…
	GO:BP	negative regulation of proteolysis	GO:0045861	FALSE	3.1805e-05	4.4975	23	827	10	15754	TMUE_0000000708.1,TMUE_1000005988.1,TMUE_2000006571.1,TMUE_2000006572.1,TMUE_2000006574.1,TMUE_2000008892.1,TMUE_2000009348.1,TMUE_2000009352.1,TMUE_2000009353.1,TMUE_3000014649.1
	GO:BP	regulation of peptidase activity	GO:0052547	FALSE	3.1805e-05	4.4975	23	827	10	15754	TMUE_0000000708.1,TMUE_1000005988.1,TMUE_2000006571.1,TMUE_2000006572.1,TMUE_2000006574.1,TMUE_2000008892.1,TMUE_2000009348.1,TMUE_2000009352.1,TMUE_2000009353.1,TMUE_3000014649.1
	GO:BP	negative regulation of peptidase activity	GO:0010466	TRUE	3.1805e-05	4.4975	23	827	10	15754	TMUE_0000000708.1,TMUE_1000005988.1,TMUE_2000006571.1,TMUE_2000006572.1,TMUE_2000006574.1,TMUE_2000008892.1,TMUE_2000009348.1,TMUE_2000009352.1,TMUE_2000009353.1,TMUE_3000014649.1
	GO:BP	negative regulation of hydrolase activity	GO:0051346	FALSE	5.1964e-05	4.2843	24	827	10	15754	TMUE_0000000708.1,TMUE_1000005988.1,TMUE_2000006571.1,TMUE_2000006572.1,TMUE_2000006574.1,TMUE_2000008892.1,TMUE_2000009348.1,TMUE_2000009352.1,TMUE_2000009353.1,TMUE_3000014649.1
	GO:BP	negative regulation of catalytic activity	GO:0043086	FALSE	0.00019352	3.71328	27	827	10	15754	TMUE_0000000708.1,TMUE_1000005988.1,TMUE_2000006571.1,TMUE_2000006572.1,TMUE_2000006574.1,TMUE_2000008892.1,TMUE_2000009348.1,TMUE_2000009352.1,TMUE_2000009353.1,TMUE_3000014649.1
	GO:BP	negative regulation of molecular function	GO:0044092	FALSE	0.00028692	3.54224	28	827	10	15754	TMUE_0000000708.1,TMUE_1000005988.1,TMUE_2000006571.1,TMUE_2000006572.1,TMUE_2000006574.1,TMUE_2000008892.1,TMUE_2000009348.1,TMUE_2000009352.1,TMUE_2000009353.1,TMUE_3000014649.1
	GO:BP	regulation of proteolysis	GO:0030162	FALSE	0.00035173	3.45379	35	827	11	15754	TMUE_0000000708.1,TMUE_1000003432.1,TMUE_1000005988.1,TMUE_2000006571.1,TMUE_2000006572.1,TMUE_2000006574.1,TMUE_2000008892.1,TMUE_2000009348.1,TMUE_2000009352.1,TMUE_2000009353.1,TMUE_3000014649.1
	GO:BP	negative regulation of protein metabolic process	GO:0051248	FALSE	0.00059679	3.22418	30	827	10	15754	TMUE_0000000708.1,TMUE_1000005988.1,TMUE_2000006571.1,TMUE_2000006572.1,TMUE_2000006574.1,TMUE_2000008892.1,TMUE_2000009348.1,TMUE_2000009352.1,TMUE_2000009353.1,TMUE_3000014649.1
	GO:BP	pyridine nucleotide metabolic process	GO:0019362	TRUE	0.00286983	2.54214	35	827	10	15754	TMUE_1000002796.1,TMUE_1000002944.2,TMUE_1000003062.1,TMUE_1000003136.1,TMUE_1000004561.1,TMUE_1000005653.1,TMUE_2000006953.3,TMUE_3000013333.1,TMUE_3000013414.1,TMUE_3000013986.3
	GO:BP	nicotinamide nucleotide metabolic process	GO:0046496	FALSE	0.00286983	2.54214	35	827	10	15754	TMUE_1000002796.1,TMUE_1000002944.2,TMUE_1000003062.1,TMUE_1000003136.1,TMUE_1000004561.1,TMUE_1000005653.1,TMUE_2000006953.3,TMUE_3000013333.1,TMUE_3000013414.1,TMUE_3000013986.3
	GO:BP	regulation of hydrolase activity	GO:0051336	FALSE	0.00329663	2.48193	43	827	11	15754	TMUE_0000000708.1,TMUE_1000005988.1,TMUE_2000006571.1,TMUE_2000006572.1,TMUE_2000006574.1,TMUE_2000008892.1,TMUE_2000009348.1,TMUE_2000009352.1,TMUE_2000009353.1,TMUE_3000013859.1,TMUE_3000014649.1
	GO:BP	pyridine-containing compound metabolic process	GO:0072524	FALSE	0.0104344	1.98153	40	827	10	15754	TMUE_1000002796.1,TMUE_1000002944.2,TMUE_1000003062.1,TMUE_1000003136.1,TMUE_1000004561.1,TMUE_1000005653.1,TMUE_2000006953.3,TMUE_3000013333.1,TMUE_3000013414.1,TMUE_3000013986.3
	GO:BP	negative regulation of nitrogen compound metabolic process	GO:0051172	FALSE	0.0110757	1.95563	57	827	12	15754	TMUE_0000000314.1,TMUE_0000000708.1,TMUE_1000005455.1,TMUE_1000005988.1,TMUE_2000006571.1,TMUE_2000006572.1,TMUE_2000006574.1,TMUE_2000008892.1,TMUE_2000009348.1,TMUE_2000009352.1,TMUE_2000009353.1,TMUE_3000014649.1
	GO:BP	regulation of protein metabolic process	GO:0051246	FALSE	0.0287467	1.54141	72	827	13	15754	TMUE_0000000708.1,TMUE_1000003432.1,TMUE_1000005988.1,TMUE_2000006571.1,TMUE_2000006572.1,TMUE_2000006574.1,TMUE_2000008892.1,TMUE_2000009348.1,TMUE_2000009352.1,TMUE_2000009353.1,TMUE_3000011885.1,TMUE_3000013859.1,TMUE_3000014649.1
	GO:BP	regulation of catalytic activity	GO:0050790	FALSE	0.0457033	1.34005	56	827	11	15754	TMUE_0000000708.1,TMUE_1000005988.1,TMUE_2000006571.1,TMUE_2000006572.1,TMUE_2000006574.1,TMUE_2000008892.1,TMUE_2000009348.1,TMUE_2000009352.1,TMUE_2000009353.1,TMUE_3000013859.1,TMUE_3000014649.1
	GO:CC	cell surface	GO:0009986	TRUE	0.00941307	2.02627	16	827	6	15754	TMUE_0000001255.1,TMUE_1000003851.1,TMUE_2000009545.1,TMUE_3000011330.1,TMUE_3000011388.1,TMUE_3000011795.1
	GO:CC	extracellular space	GO:0005615	TRUE	0.0477332	1.32118	14	827	5	15754	TMUE_1000004009.1,TMUE_2000006571.1,TMUE_2000006572.1,TMUE_2000006574.1,TMUE_2000008892.1
