# Supplementary material for: Hatching of whipworm eggs induced by bacterial contact is serine-protease dependent
Source: PLoS Pathog. 2025 Jan 27;21(1):e1012502. doi: 10.1371/journal.ppat.1012502 (PMC11819529; doi:10.1371/journal.ppat.1012502)
Supplement: S5 Table — List of differentially expressed transcripts associated with the Gene Ontology (GO) term Chitinase activity (GO:0004568) from Trichuris muris eggs embryonated for six and eight weeks. Gene ID, mean expression, log2 fold-change and adjusted p-value are shown. (XLSX) [file ppat.1012502.s007.xlsx]

## Sheet: Supplementary Table 5. Chitinas
Supplementary Table 5. Differential expression of transcripts with GOterm chitinase activity
	Target_ID	baseMean	log2FoldChange	lfcSE	pvalue	padj
	TMUE_0000000774.1	49.6727	-0.173887	0.717463	0.250356	0.41464
	TMUE_0000001027.1	854.028	-3.83107	0.233408	6.1e-62	8.34e-60
	TMUE_0000001028.1	315.264	-0.179283	0.406336	0.585802	0.73527
	TMUE_2000006898.1	33294.7	-4.51468	0.357451	1.12e-37	7.16e-36
	TMUE_2000007334.1	66.8881	-0.16076	0.308341	0.559385	0.714639
	TMUE_2000010311.1	1501.42	-3.65146	0.278715	1.65e-40	1.14e-38
	TMUE_2000010312.1	319.545	-0.361903	0.371055	0.2493	0.413438
	TMUE_3000014565.1	2661.3	0.296752	0.626777	NA	NA
	TMUE_3000014567.1	474.384	0.119244	0.323599	0.681608	0.806421
