# Supplementary material for: Hatching of whipworm eggs induced by bacterial contact is serine-protease dependent
Source: PLoS Pathog. 2025 Jan 27;21(1):e1012502. doi: 10.1371/journal.ppat.1012502 (PMC11819529; doi:10.1371/journal.ppat.1012502)
Supplement: S6 Table — List of differentially expressed transcripts associated with the Gene Ontology (GO) term Metallopeptidase activity (GO:0008237) from Trichuris muris eggs embryonated for six and eight weeks. Gene ID, mean expression, log2 fold-change and adjusted p-value are shown. (XLSX) [file ppat.1012502.s008.xlsx]

## Sheet: Supplementary Table 6. Metallop
Supplementary Table 6. Differential expression of transcripts with GOterm metallopeptidase activity
	Target_ID	baseMean	log2FoldChange	lfcSE	pvalue	padj
	TMUE_3000011415.2	334.157	3.31832	2.45661	0.00196571	0.00764188
	TMUE_3000011415.3	1221.28	2.17496	0.312065	3.08541e-13	5.31667e-12
	TMUE_2000009249.1	98.9871	1.91684	0.557053	5.45869e-05	0.00030888
	TMUE_3000011415.1	2072.49	1.60435	0.239393	3.10351e-12	4.82296e-11
	TMUE_2000006865.1	696.366	1.4159	0.195718	9.47958e-14	1.7148e-12
	TMUE_2000006545.1	1403	1.34054	0.151819	2.36813e-19	6.50667e-18
	TMUE_2000007012.5	130.133	1.24276	1.23518	0.0219829	0.0612845
	TMUE_2000007012.4	630.375	1.10225	0.502264	0.00640515	0.0214547
	TMUE_3000014464.3	1132.27	0.948694	0.267687	0.00014402	0.00074461
	TMUE_1000005450.1	361.701	0.853526	0.174746	4.25641e-07	3.48868e-06
	TMUE_3000011897.1	1255.41	0.810924	0.210962	5.44223e-05	0.00030817
	TMUE_1000005524.1	297.55	0.784867	0.911405	0.0695486	0.158053
	TMUE_2000006862.1	1569.07	0.755726	0.150066	2.39062e-07	2.04321e-06
	TMUE_3000011168.1	311.907	0.53543	0.492332	0.149529	0.283308
	TMUE_0000001971.1	35.0881	0.527369	0.587536	0.177883	0.322875
	TMUE_2000007714.2	1693.13	0.526121	0.182786	0.00277296	0.010392
	TMUE_2000007012.2	237.967	0.525949	0.773561	0.154046	0.289431
	TMUE_3000011415.4	163.839	0.457828	0.207169	0.0200882	0.0570262
	TMUE_1000004982.1	2230.18	0.455647	0.168625	0.0052443	0.0180892
	TMUE_1000005077.1	193.682	0.424937	0.409286	0.206346	0.360267
	TMUE_3000011260.1	223.352	0.317414	0.556415	0.386308	0.561791
	TMUE_3000014086.1	569.059	0.303926	0.16573	0.0592436	0.139339
	TMUE_3000014087.3	298.273	0.271952	0.549822	0.455655	0.625762
	TMUE_3000012002.1	489.45	0.239589	0.240016	0.288085	0.458795
	TMUE_2000007258.2	1117.69	0.216687	0.673195	0.443162	0.61457
	TMUE_0000001972.1	25.9508	0.185418	0.601114	0.578491	0.72937
	TMUE_1000004982.3	170.768	0.165223	0.718212	0.223582	0.381854
	TMUE_3000011520.1	284.377	0.163475	0.256757	0.495263	0.66009
	TMUE_3000013399.1	10.0556	0.160202	0.726265	NA	NA
	TMUE_3000013578.1	101.642	0.140958	0.431262	0.682151	0.806703
	TMUE_3000013578.1	101.642	0.140958	0.431262	0.682151	0.806703
	TMUE_3000012446.1	559.716	0.131482	0.192919	0.479288	0.646012
	TMUE_3000011168.2	84.2333	0.102174	0.47571	0.773435	0.871678
	TMUE_3000014087.4	442.773	0.0944809	0.520697	0.791422	0.881741
	TMUE_3000012553.2	67.486	0.0836053	0.587717	0.801057	0.88716
	TMUE_2000007714.1	54.6032	0.0806728	0.668889	0.71577	0.830796
	TMUE_2000007012.3	122.479	0.0641783	0.621815	0.829944	0.904551
	TMUE_0000001637.1	318.64	0.046554	0.467529	0.8965	0.943952
	TMUE_1000003968.1	940.808	0.0376709	0.193176	0.840959	0.911353
	TMUE_1000004982.4	180.983	0.0363997	0.667939	NA	NA
	TMUE_2000008708.1	2130.28	0.0313089	0.106653	0.767857	0.867723
	TMUE_3000014087.1	24.5239	0.0268096	0.64324	0.922753	0.957978
	TMUE_3000011564.1	3088.62	-0.0006439	0.121667	0.994452	0.996493
	TMUE_2000007012.1	1386.33	-0.0064154	0.576265	0.974732	0.986664
	TMUE_3000014087.2	711.967	-0.0136194	0.197048	0.940606	0.968652
	TMUE_2000009784.1	2770.29	-0.0141735	0.095753	0.880307	0.934749
	TMUE_2000010476.1	168.329	-0.0149001	0.376836	0.959522	0.979027
	TMUE_2000009250.1	79.8595	-0.0263193	0.419089	0.934289	0.965317
	TMUE_3000014289.1	8885.77	-0.0373452	0.296477	0.853025	0.91847
	TMUE_1000004982.2	8.18186	-0.0460741	0.654827	0.839993	0.910851
	TMUE_3000013997.1	1658.88	-0.0726399	0.110913	0.504656	0.668098
	TMUE_1000005478.1	510.51	-0.100437	0.202481	0.603103	0.748402
	TMUE_2000007258.1	808.391	-0.126488	0.614574	0.671808	0.799501
	TMUE_0000000870.1	334.962	-0.128311	0.170133	0.437074	0.608925
	TMUE_2000006863.1	434.476	-0.142896	0.168795	0.382729	0.558501
	TMUE_1000003583.1	3951.29	-0.152234	0.112909	0.171443	0.314126
	TMUE_3000014651.1	1561.06	-0.177433	0.121608	0.12653	0.249837
	TMUE_3000014464.1	2.72869	-0.180058	0.731862	NA	NA
	TMUE_3000011260.3	3.80445	-0.183035	0.733678	NA	NA
	TMUE_3000014464.2	6.79441	-0.186667	0.735975	0.0519966	0.125371
	TMUE_1000002988.1	917.818	-0.194325	0.191182	0.289386	0.459631
	TMUE_1000005649.1	2707.22	-0.200293	0.107047	0.0717823	0.161946
	TMUE_2000008918.1	118.705	-0.203811	0.200887	0.288323	0.459003
	TMUE_3000014227.1	8180.22	-0.212121	0.126884	0.0877857	0.190292
	TMUE_3000014157.1	626.924	-0.214884	0.537968	0.541777	0.699509
	TMUE_3000014157.2	61.7007	-0.230104	0.675725	0.409862	0.584895
	TMUE_3000011260.2	49.8354	-0.275668	0.761103	0.12902	0.253687
	TMUE_2000007439.1	1151.31	-0.286684	0.231045	0.187446	0.335326
	TMUE_2000008051.1	93.7385	-0.33677	0.303372	0.217165	0.374132
	TMUE_3000013317.1	943.621	-0.43384	0.148252	0.00270744	0.0101726
	TMUE_2000006962.1	5148.19	-0.456187	0.0820903	1.99857e-08	1.97645e-07
	TMUE_3000013017.1	800.225	-0.471959	0.187745	0.00889121	0.0284872
	TMUE_2000010477.1	3270.06	-0.472917	0.115929	3.86444e-05	0.00022586
	TMUE_2000008052.1	65.2894	-0.480808	0.489416	0.193807	0.343664
	TMUE_2000006499.1	36.7316	-0.500123	0.41432	0.142448	0.273522
	TMUE_1000005524.2	1933.3	-0.525867	0.281184	0.0412369	0.103843
	TMUE_0000000360.1	195.403	-0.54314	1.06352	0.00306592	0.0113174
	TMUE_3000014464.4	2710.16	-0.60055	0.15413	6.30468e-05	0.00035128
	TMUE_2000007021.1	4999.88	-0.614935	0.106272	4.5976e-09	4.97767e-08
	TMUE_1000003153.1	4251.41	-0.679745	0.127723	5.80567e-08	5.41332e-07
	TMUE_1000004911.1	1178.73	-0.735857	0.18977	5.44652e-05	0.0003083
	TMUE_3000011724.1	3293.46	-0.75767	0.130376	3.22742e-09	3.53734e-08
	TMUE_0000000360.2	555.016	-0.769125	1.61873	0.00219907	0.00846339
	TMUE_2000008002.1	81.6905	-0.784299	0.599142	0.0613079	0.1431
	TMUE_1000005353.1	700.882	-1.03127	0.231367	2.72983e-06	1.95752e-05
	TMUE_2000007502.1	1127.43	-1.06948	0.152675	8.17669e-13	1.3606e-11
	TMUE_2000007260.1	1406.06	-1.07507	0.16758	4.34635e-11	5.99159e-10
	TMUE_3000012553.1	1349.48	-1.1163	0.207695	2.28999e-08	2.25072e-07
	TMUE_3000013222.1	146.11	-1.14685	0.241843	6.06471e-07	4.83694e-06
	TMUE_3000014163.1	219.883	-1.16741	0.227235	7.06245e-08	6.4831e-07
	TMUE_1000003770.1	148.631	-1.1709	0.466538	0.00275078	0.0103196
	TMUE_3000014157.3	1956.53	-1.17785	0.22512	4.47407e-08	4.23593e-07
	TMUE_2000007145.1	4329.5	-1.20334	0.118047	5.71831e-25	2.15156e-23
	TMUE_3000012553.3	2591.44	-1.26135	0.155878	1.46162e-16	3.39721e-15
	TMUE_2000010696.1	5084.73	-1.33448	0.251425	2.30916e-08	2.26817e-07
	TMUE_2000008053.1	60.6403	-1.43265	1.04223	0.0155273	0.0458308
	TMUE_2000007012.6	1815.97	-1.45684	0.459206	0.0002352	0.00115017
	TMUE_3000014718.1	2474.32	-1.54366	0.119263	4.8435e-39	3.22718e-37
	TMUE_2000010551.1	2360.26	-1.75622	0.138343	9.6158e-38	6.17535e-36
	TMUE_3000012342.1	2447.49	-2.04188	0.131644	4.08279e-55	4.76553e-53
	TMUE_1000005166.1	1294.04	-2.21079	0.301141	2.13135e-14	4.06226e-13
	TMUE_3000012024.1	3139.79	-2.78502	0.171079	1.74866e-60	2.29203e-58
	TMUE_3000012578.1	2507.29	-3.20317	0.139756	1.29654e-117	6.09791e-115
	TMUE_1000004180.1	3542.73	-3.24683	0.200332	4.79495e-60	6.23383e-58
	TMUE_3000010831.1	2208	-3.30275	0.165559	1.58393e-89	4.60521e-87
	TMUE_2000008408.1	6928.15	-3.34604	0.118074	6.20479e-178	1.98442e-174
	TMUE_2000010148.1	900.87	-3.77059	0.527619	7.56323e-14	1.37749e-12
	TMUE_1000004730.1	1837.51	-3.79029	0.445733	1.20449e-18	3.20484e-17
	TMUE_2000008810.1	75.8456	-4.02269	0.997629	3.86859e-06	2.69907e-05
	TMUE_3000014162.1	13.8939	-4.18815	1.50401	0.00028686	0.00137546
	TMUE_3000012555.1	3074.23	-4.4212	0.188721	1.37482e-122	8.11193e-120
