# Supplementary material for: Hatching of whipworm eggs induced by bacterial contact is serine-protease dependent
Source: PLoS Pathog. 2025 Jan 27;21(1):e1012502. doi: 10.1371/journal.ppat.1012502 (PMC11819529; doi:10.1371/journal.ppat.1012502)
Supplement: S7 Table — List of differentially expressed transcripts associated with the Gene Ontology (GO) term Serine-type endopeptidase activity (GO:0004252) from Trichuris muris eggs embryonated for six and eight weeks. Gene ID, mean expression, log2 fold-change, adjusted p-value and MEROPS family and clan are shown. (XLSX) [file ppat.1012502.s009.xlsx]

## Sheet: Supplementary Table 7. Serine-t
Supplementary Table 7. Differential expression of transcripts with GOterm serine-type endopeptidase activity
	Target_ID	baseMean	log2FoldChange	lfcSE	pvalue	padj	MEROPS_Family	MEROPS_Clan
	TMUE_3000011680.1	17940.6	4.75329	0.20817	8.17e-118	3.96e-115	S01A	PA
	TMUE_3000013624.1	11087.3	3.75343	0.335331	2.8e-30	1.39e-28	S01A	PA
	TMUE_0000000993.1	289.553	3.06461	0.390288	2.98e-16	6.64e-15	NA	NA
	TMUE_0000001584.1	3170.06	2.50093	0.223319	3.16e-30	1.57e-28	NA	NA
	TMUE_1000005849.1	1549.31	2.22077	0.236802	5.86e-22	1.88e-20	S01A	PA
	TMUE_2000006858.1	25838.1	2.18927	0.115475	6.52e-81	1.41e-78	S01A	PA
	TMUE_2000006651.1	83639.8	2.18443	0.0988096	4.99e-109	2.16e-106	S01A	PA
	TMUE_2000009498.1	128.634	1.97062	0.521161	1.36e-05	8.7e-05	NA	NA
	TMUE_2000006857.1	54.6025	1.87971	0.641659	0.0003027	0.00144795	NA	NA
	TMUE_2000006859.1	30825.4	1.67256	0.155536	1.48e-27	6.43e-26	NA	NA
	TMUE_0000000740.1	137.185	1.53803	0.280781	6.29e-09	6.69e-08	NA	NA
	TMUE_3000014200.1	234.028	1.49609	0.244832	1.78e-10	2.29e-09	S01A	PA
	TMUE_3000012059.1	7514.2	1.48593	0.1497	5.79e-24	2.06e-22	S01A	PA
	TMUE_0000001837.1	862.296	1.23666	0.206209	4.56e-10	5.54e-09	NA	NA
	TMUE_2000009720.1	167.935	1.20079	0.482885	0.00256408	0.0097132	NA	NA
	TMUE_3000013622.1	71.9455	1.12858	0.439579	0.00240072	0.0091448	S01A	PA
	TMUE_1000004110.1	99.51	1.1122	0.612366	0.01325	0.0400681	NA	NA
	TMUE_3000012072.1	472.022	1.01157	0.143457	6.01e-13	1.01e-11	NA	NA
	TMUE_3000013875.1	36269.2	0.983349	0.207292	3.67e-07	3.04e-06	NA	NA
	TMUE_2000009906.1	1853.11	0.968365	0.144705	8.1e-12	1.21e-10	S01C	PA
	TMUE_3000011552.1	97.1438	0.947412	0.272599	0.00017194	0.00087039	S01A	PA
	TMUE_0000001011.1	4157.92	0.941512	0.192278	3.58e-07	2.98e-06	NA	NA
	TMUE_3000014070.1	271.722	0.884757	0.236102	6.92e-05	0.00038224	S01A	PA
	TMUE_2000006856.1	143388	0.881824	0.12036	9.96e-14	1.79e-12	NA	NA
	TMUE_3000011188.1	449.444	0.86575	0.189577	2e-06	1.47e-05	NA	NA
	TMUE_3000011285.1	449.444	0.86575	0.189577	2e-06	1.47e-05	NA	NA
	TMUE_3000011956.2	36250.3	0.79396	0.188228	1.09e-05	7.08e-05	S01A	PA
	TMUE_2000009988.3	28.3692	0.771976	0.723898	0.0738479	0.16602	NA	NA
	TMUE_3000014199.1	98.8607	0.761463	0.254075	0.00127294	0.00519362	S01A	PA
	TMUE_2000007095.1	36.5486	0.662654	0.496346	0.0801078	0.177049	S01A	PA
	TMUE_2000008938.1	126.027	0.655481	0.339972	0.028343	0.0758637	S01A	PA
	TMUE_2000009363.1	16813.6	0.641907	0.160111	3.66e-05	0.00021558	S08B	SB
	TMUE_2000009781.1	462.805	0.56731	0.119795	1.47e-06	1.11e-05	NA	NA
	TMUE_3000014071.1	197.585	0.559313	0.263675	0.0212617	0.0596171	S01A	PA
	TMUE_2000007037.1	3.59696	0.553407	1.02332	0.0272153	0.0733399	S01A	PA
	TMUE_0000001625.1	55.7465	0.521477	0.599768	0.182957	0.329801	NA	NA
	TMUE_2000007575.1	495.691	0.478114	0.166851	0.00309863	0.011425	S01A	PA
	TMUE_3000012121.1	13940.7	0.438885	0.152054	0.00274419	0.0102986	S08B	SB
	TMUE_2000007099.1	863.625	0.433713	0.19848	0.0221649	0.0617489	S01A	PA
	TMUE_1000005393.2	2416.27	0.423398	0.266583	0.0852785	0.185811	S16	SJ
	TMUE_3000014586.1	2343.94	0.371202	0.141246	0.00719777	0.0237368	S54	ST
	TMUE_1000004018.1	19.9521	0.363555	0.717717	0.251905	0.416267	S01A	PA
	TMUE_0000002042.1	209.506	0.314035	0.506531	0.389033	0.564317	S01A	PA
	TMUE_3000011211.1	5178.16	0.311765	0.0850462	0.00021531	0.00106334	S01A	PA
	TMUE_3000013513.1	174.801	0.310588	0.352965	0.308309	0.481039	S01A	PA
	TMUE_0000002048.1	53.8929	0.255112	0.461332	0.467598	0.635776	NA	NA
	TMUE_1000003057.1	637.479	0.22847	0.239065	0.30836	0.481071	S14	SK
	TMUE_3000012933.1	4143.57	0.199546	0.171471	0.237885	0.398743	NA	NA
	TMUE_2000009786.1	3.53094	0.177749	0.706304	0.341872	0.516963	S01A	PA
	TMUE_3000011434.1	26.2055	0.150086	0.617502	0.632845	0.771083	S01A	PA
	TMUE_1000003906.1	1099.35	0.143793	0.155396	0.343719	0.518724	S01A	PA
	TMUE_3000011746.1	409.57	0.133659	0.265835	0.584833	0.73467	S01A	PA
	TMUE_3000010889.1	1701.9	0.12918	0.165537	0.422878	0.596792	S08A	SB
	TMUE_2000007895.3	115.994	0.1186	0.693156	0.494015	0.659085	S01A	PA
	TMUE_2000007895.2	195.859	0.106878	0.699393	0.44423	0.615473	S01A	PA
	TMUE_2000009988.1	0.603274	0.0800321	0.682386	0.49938	NA	NA	NA
	TMUE_2000009556.1	3574.54	0.074018	0.128421	0.559674	0.714798	S54	ST
	TMUE_2000006451.1	12.2792	0.053927	0.62998	0.849627	0.916513	NA	NA
	TMUE_3000011906.2	5.19111	0.0521513	0.684853	0.736937	0.846115	NA	NA
	TMUE_2000008935.1	74.5113	0.0464706	0.656499	0.850883	0.917352	S01A	PA
	TMUE_2000006351.2	151.907	0.0371933	0.676173	0.850893	0.917352	NA	NA
	TMUE_2000009989.1	74.2877	0.0361802	0.438512	0.917948	0.95525	S01A	PA
	TMUE_2000006392.1	32.2305	0.0334164	0.576352	0.922562	0.957941	S01A	PA
	TMUE_2000008935.3	593.553	0.0319061	0.523377	0.930858	0.962955	S01A	PA
	TMUE_2000006669.1	16.6339	0.0173594	0.662878	0.942324	0.969254	NA	NA
	TMUE_2000006671.1	16.6339	0.0173594	0.662878	0.942324	0.969254	NA	NA
	TMUE_3000012062.1	494.641	0.0125971	0.171114	0.940929	0.96886	S01A	PA
	TMUE_3000011956.1	173.531	-0.003031	0.624823	0.983055	0.990675	S01A	PA
	TMUE_0000002513.1	6.50962	-0.0119439	0.60645	0.965331	0.981785	NA	NA
	TMUE_3000011130.1	4.49974	-0.0336924	0.662552	0.87136	0.928945	NA	NA
	TMUE_0000002467.1	9.70278	-0.0390322	0.67172	0.832167	0.905708	NA	NA
	TMUE_2000006820.1	9.10195	-0.0515968	0.626265	0.850482	0.917064	S01A	PA
	TMUE_0000001536.1	9.47656	-0.0797248	0.667236	0.708742	0.825463	NA	NA
	TMUE_2000010531.1	565.665	-0.081701	0.224276	0.698466	0.818794	S26A	SF
	TMUE_0000000969.1	11.6924	-0.0875834	0.521228	0.800208	0.88665	S01A	PA
	TMUE_0000001838.1	11.6924	-0.0875834	0.521228	0.800208	0.88665	NA	NA
	TMUE_1000003266.1	300.897	-0.0951592	0.205591	0.626129	0.765827	S01A	PA
	TMUE_2000009499.1	6.39947	-0.097529	0.631955	0.730348	0.841411	S01A	PA
	TMUE_1000005576.1	1450.36	-0.0980361	0.161403	0.527914	0.686387	S08B	SB
	TMUE_2000008713.1	11.8961	-0.119763	0.658124	0.631219	0.769522	S01A	PA
	TMUE_0000001845.1	48.2518	-0.134782	0.475841	0.699306	0.819393	NA	NA
	TMUE_2000010488.1	2617.68	-0.151563	0.213822	0.454654	0.624979	NA	NA
	TMUE_3000014014.1	34.3486	-0.172121	0.490656	0.62406	0.764224	S01A	PA
	TMUE_2000006351.3	2.30744	-0.178159	0.730748	NA	NA	NA	NA
	TMUE_2000007348.1	286.924	-0.214906	0.280114	0.400277	0.575407	S01A	PA
	TMUE_2000006473.1	210.53	-0.228987	0.551118	0.520819	0.680686	S54	ST
	TMUE_2000006668.1	2.95593	-0.228997	0.721639	0.288654	0.459104	NA	NA
	TMUE_2000006670.1	2.95593	-0.228997	0.721639	0.288654	0.459104	NA	NA
	TMUE_2000009010.1	2.95593	-0.228997	0.721639	0.288654	0.459104	NA	NA
	TMUE_2000009012.1	2.95593	-0.228997	0.721639	0.288654	0.459104	NA	NA
	TMUE_1000005393.1	160.016	-0.261871	0.676	0.377831	0.553896	S16	SJ
	TMUE_2000006395.1	47.3939	-0.361152	0.610681	0.322114	0.49552	NA	NA
	TMUE_0000000538.1	679.43	-0.363447	0.200791	0.0576021	0.136187	NA	NA
	TMUE_3000012212.1	679.43	-0.363447	0.200791	0.0576021	0.136187	NA	NA
	TMUE_2000007256.1	75.0313	-0.413429	0.608506	0.272651	0.440578	S01A	PA
	TMUE_2000008932.1	64.7485	-0.414777	0.457059	0.245525	0.408638	NA	NA
	TMUE_3000011221.1	6.8718	-0.452819	0.767507	0.183332	0.330254	NA	NA
	TMUE_0000000760.1	362.663	-0.500871	0.325173	0.0818322	0.179866	NA	NA
	TMUE_1000004109.1	22.9446	-0.520269	0.728014	0.172838	0.316049	S01A	PA
	TMUE_3000014375.1	7759.49	-0.564544	0.090247	3.53e-10	4.33e-09	I93	Unassigned
	TMUE_3000014375.1	7759.49	-0.564544	0.090247	3.53e-10	4.33e-09	S01A	PA
	TMUE_1000003579.1	399.529	-0.57009	0.54937	0.142257	0.273258	S01A	PA
	TMUE_1000004166.1	18.0112	-0.688564	0.78233	0.107562	0.221112	S01A	PA
	TMUE_3000011906.1	245.206	-0.688657	0.185759	0.00012026	0.00063114	NA	NA
	TMUE_3000014015.1	56.5793	-0.689622	0.670303	0.10311	0.214412	S01A	PA
	TMUE_3000011457.1	161.818	-0.747534	0.579679	0.0709182	0.160358	NA	NA
	TMUE_3000012114.1	10163.3	-0.766139	0.121971	1.54e-10	2e-09	NA	NA
	TMUE_2000007903.1	15.1586	-0.812686	1.0239	0.0657638	0.151444	NA	NA
	TMUE_2000006351.1	750.051	-0.839884	1.18762	0.04584	0.113156	NA	NA
	TMUE_2000009009.1	987.401	-0.849751	0.209261	2.11e-05	0.00012995	NA	NA
	TMUE_3000014016.1	19.9803	-0.865752	1.34986	0.0355779	0.0916735	S01A	PA
	TMUE_3000013376.1	1757.81	-0.899386	0.113778	1.18e-15	2.51e-14	S01A	PA
	TMUE_2000009008.1	620.6	-0.904291	0.193521	1.21e-06	9.22e-06	NA	NA
	TMUE_0000000767.1	109.572	-1.19667	0.725108	0.0159379	0.0469189	NA	NA
	TMUE_2000007255.1	183.785	-1.23225	0.399163	0.00046931	0.0021381	NA	NA
	TMUE_2000009782.1	218.869	-1.66345	0.326194	5.21e-08	4.89e-07	NA	NA
	TMUE_2000009785.1	113.187	-2.09619	0.28531	2.49e-14	4.73e-13	NA	NA
	TMUE_2000007372.1	56.5625	-2.22225	0.811057	0.00051898	0.00234235	S01A	PA
	TMUE_3000011735.1	77.3047	-2.40901	0.955944	0.00066899	0.00293573	S01A	PA
	TMUE_2000007895.1	4538.54	-2.87748	0.693778	2.42e-06	1.75e-05	S01A	PA
	TMUE_2000008732.1	4129.17	-3.88131	0.171391	5.21e-115	2.38e-112	NA	NA
	TMUE_2000007375.1	692.43	-4.16901	0.563067	1.14e-14	2.23e-13	S01A	PA
	TMUE_2000008935.2	125.558	-7.32406	1.54256	1.71e-07	1.49e-06	S01A	PA
