# Supplementary material for: Hatching of whipworm eggs induced by bacterial contact is serine-protease dependent
Source: PLoS Pathog. 2025 Jan 27;21(1):e1012502. doi: 10.1371/journal.ppat.1012502 (PMC11819529; doi:10.1371/journal.ppat.1012502)
Supplement: S8 Table — List of differentially expressed transcripts associated with the Gene Ontology (GO) term Lipase activity (GO:0016298) from Trichuris muris eggs embryonated for six and eight weeks. Gene ID, mean expression, log2 fold-change and adjusted p-value are shown. (XLSX) [file ppat.1012502.s010.xlsx]

## Sheet: Supplementary Table 8. Lipase a
Supplementary Table 8. Differential expression of transcripts with GOterm lipase activity
	Target_ID	baseMean	log2FoldChange	lfcSE	pvalue	padj
	TMUE_1000005654.1	90.8249	-0.771375	0.639205	0.0715501	0.161565
	TMUE_2000009424.1	4658.01	-0.581149	0.108975	6.49e-08	6.01e-07
