# Supplementary material for: Hatching of whipworm eggs induced by bacterial contact is serine-protease dependent
Source: PLoS Pathog. 2025 Jan 27;21(1):e1012502. doi: 10.1371/journal.ppat.1012502 (PMC11819529; doi:10.1371/journal.ppat.1012502)
Supplement: S9 Table — List of differentially expressed transcripts associated with the Gene Ontology (GO) term Cysteine-type peptidase activity (GO:0008234) from Trichuris muris eggs embryonated for six and eight weeks. Gene ID, mean expression, log2 fold-change and adjusted p-value are shown. (XLSX) [file ppat.1012502.s011.xlsx]

## Sheet: Supplementary Table 9. Cysteine
Supplementary Table 9. Differential expression of transcripts with GOterm cysteine-type peptidase activity
	Target_ID	baseMean	log2FoldChange	lfcSE	pvalue	padj
	TMUE_1000003975.6	116.631	2.04938	1.46416	0.00530742	0.0182715
	TMUE_0000001947.1	146.497	1.8555	0.398524	3.5e-07	2.91e-06
	TMUE_3000012303.1	3574.22	1.38062	0.101084	4.06e-43	3.13e-41
	TMUE_3000010866.1	2058.69	1.06592	0.175756	4.14e-10	5.06e-09
	TMUE_3000011718.1	2133.23	0.751829	0.189836	3.77e-05	0.00022132
	TMUE_2000008884.1	762.63	0.688702	0.139039	4.21e-07	3.45e-06
	TMUE_1000003975.2	262.588	0.680892	0.691837	0.103905	0.215393
	TMUE_2000009690.1	3433.14	0.659463	0.425311	0.0617545	0.143848
	TMUE_2000009302.1	190.646	0.573113	0.296855	0.0327584	0.0857489
	TMUE_2000006581.1	3580.78	0.562269	0.0977209	9.27e-09	9.59e-08
	TMUE_3000014739.1	549.763	0.55323	0.908788	0.0888575	0.191959
	TMUE_3000011511.1	3273.62	0.523697	0.129763	3.91e-05	0.00022789
	TMUE_3000014708.1	2321.94	0.497868	0.145544	0.00045939	0.00210068
	TMUE_3000013747.1	19722.7	0.465802	0.112278	2.58e-05	0.00015613
	TMUE_3000011838.1	2345.69	0.454363	0.123915	0.00019182	0.00095824
	TMUE_3000013512.1	948.805	0.419991	0.880878	0.0281563	0.0754435
	TMUE_1000005079.1	1892.98	0.419677	0.119308	0.00055989	0.00250578
	TMUE_0000000025.1	273.625	0.419173	0.165976	0.00918383	0.0292784
	TMUE_2000007626.1	273.625	0.419173	0.165976	0.00918383	0.0292784
	TMUE_1000005088.1	55.931	0.373939	0.471186	0.298266	0.469954
	TMUE_3000012882.1	2702.4	0.313736	0.133444	0.0167238	0.0488279
	TMUE_3000010756.1	1912.8	0.306033	0.179082	0.0771877	0.172053
	TMUE_1000003975.5	177.332	0.26121	0.586558	0.461514	0.63053
	TMUE_1000003601.1	348.745	0.244049	0.349257	0.421691	0.5958
	TMUE_1000003601.2	332.193	0.169877	0.491951	0.635292	0.772837
	TMUE_2000007302.3	763.609	0.142021	0.189208	0.436153	0.608119
	TMUE_1000005090.1	1393.62	0.129226	0.161587	0.411828	0.586685
	TMUE_3000014739.2	5697.87	0.103763	0.183048	0.558972	0.714225
	TMUE_3000014332.1	1426.44	0.099515	0.151702	0.502692	0.666381
	TMUE_3000012339.1	1284.46	0.0819982	0.203406	0.675593	0.802035
	TMUE_1000004359.2	10.6661	0.0613293	0.644989	0.815391	0.89551
	TMUE_2000007302.2	51.0402	0.060261	0.675384	NA	NA
	TMUE_3000011300.1	6809.41	0.0538014	0.10672	0.619379	0.761002
	TMUE_3000013632.1	41.1387	0.0264383	0.502075	0.943515	0.96965
	TMUE_1000003975.8	32.564	0.00786659	0.666864	0.979162	0.989308
	TMUE_3000013838.1	5569.22	-0.0767626	0.109012	0.475275	0.642716
	TMUE_3000013633.1	35.9824	-0.0876783	0.569888	0.78954	0.880647
	TMUE_3000014177.2	1384.44	-0.100412	0.158932	0.514856	0.676115
	TMUE_0000000552.1	5.81612	-0.141226	0.704632	0.36201	0.537396
	TMUE_1000004359.3	29.729	-0.1441	0.665753	0.55865	0.713985
	TMUE_2000007089.1	35.7376	-0.159283	0.60921	0.615084	0.757766
	TMUE_3000014177.1	3.66953	-0.182738	0.7335	0.0992484	0.208388
	TMUE_1000003975.1	2.92583	-0.183069	0.707348	0.357698	0.532634
	TMUE_1000004359.1	9.95881	-0.196723	0.728709	0.182548	0.329269
	TMUE_3000013512.2	3761.57	-0.19864	0.147291	0.166937	0.307865
	TMUE_1000003975.4	39.6794	-0.206642	0.676493	0.437668	0.609542
	TMUE_1000003975.7	244.338	-0.231353	0.580198	0.507139	0.67022
	TMUE_0000000290.1	1187.83	-0.236798	0.0997434	0.0163772	0.0480001
	TMUE_3000010852.1	1187.83	-0.236798	0.0997434	0.0163772	0.0480001
	TMUE_1000005130.1	9.42072	-0.280961	0.686273	0.352469	0.527599
	TMUE_0000000121.1	977.218	-0.314219	0.152675	0.0343941	0.0891403
	TMUE_2000010072.1	977.218	-0.314219	0.152675	0.0343941	0.0891403
	TMUE_2000007089.4	51.8346	-0.331554	0.770965	0.162745	0.302292
	TMUE_1000003123.1	61.456	-0.338222	0.408195	0.311882	0.484905
	TMUE_2000007089.3	54.5961	-0.339785	0.781728	0.141513	0.272282
	TMUE_2000007089.2	21.2328	-0.361789	0.749432	0.216866	0.373697
	TMUE_2000007302.1	1864.52	-0.388666	0.271927	0.120505	0.240815
	TMUE_3000012339.2	3032.35	-0.399532	0.234117	0.0692639	0.157688
	TMUE_1000003975.3	382.767	-0.438566	0.394217	0.181391	0.327829
	TMUE_3000013971.1	887.007	-0.499233	0.108936	3.3e-06	2.33e-05
	TMUE_2000009690.2	1441.6	-0.501201	0.971388	0.020719	0.0584025
	TMUE_0000000686.1	648.285	-0.546589	0.168685	0.00079832	0.00342986
	TMUE_2000008178.1	880.978	-0.641948	0.165406	6.37e-05	0.00035454
	TMUE_1000004084.1	3131.91	-0.719633	0.0886444	2.34e-16	5.28e-15
	TMUE_1000003601.3	6038.24	-0.780102	0.109804	3.09e-13	5.32e-12
	TMUE_1000004679.1	378.519	-2.51134	0.665909	1.23e-05	7.93e-05
	TMUE_3000010776.1	693.519	-2.71016	0.24417	1e-29	4.83e-28
	TMUE_1000004671.1	1637.42	-3.3447	0.193905	9.41e-68	1.43e-65
