# Supplementary material for: Hatching of whipworm eggs induced by bacterial contact is serine-protease dependent
Source: PLoS Pathog. 2025 Jan 27;21(1):e1012502. doi: 10.1371/journal.ppat.1012502 (PMC11819529; doi:10.1371/journal.ppat.1012502)
Supplement: S10 Table — List of differentially expressed transcripts associated with the Gene Ontology (GO) term Peptidase inhibitor activity (GO:0030414) from Trichuris muris eggs embryonated for six and eight weeks. Gene ID, mean expression, log2 fold-change, adjusted p-value and MEROPS family and clan are shown. (XLSX) [file ppat.1012502.s012.xlsx]

## Sheet: Supplementary Table 10. Peptida
Supplementary Table 10. Differential expression of transcripts with GOterm peptidase inhibitor activity
	Target_ID	baseMean	log2FoldChange	lfcSE	pvalue	padj	MERPOS_Family	MEROPS_Clan
	TMUE_0000000156.1	737.223	-1.01107	0.325022	0.00057702	0.00257309	NA	NA
	TMUE_0000002069.1	1071.44	-3.72791	0.416609	2.12555e-20	6.21382e-19	NA	NA
	TMUE_2000006734.1	285.047	-4.39925	0.392041	1.70456e-30	8.57156e-29	I17	IP
	TMUE_2000007838.1	1561.22	-1.54739	0.246202	5.77214e-11	7.86891e-10	I08	IA
	TMUE_2000008188.1	478.704	-3.18209	0.276853	6.16811e-32	3.22334e-30	I17	IP
	TMUE_2000009080.1	73.8963	-1.51994	0.5039	0.00039282	0.00183183	I17	IP
	TMUE_3000011545.1	89.296	-2.59196	0.546647	2.25246e-07	1.93547e-06	I17	IP
	TMUE_3000012389.1	3744.05	-4.71644	0.188389	5.48453e-139	5.48144e-136	I08	IA
	TMUE_3000012389.1	3744.05	-4.71644	0.188389	5.48453e-139	5.48144e-136	I17	IP
	TMUE_3000012852.1	1219.34	-6.39076	0.36168	1.66711e-71	2.86654e-69	NA	NA
	TMUE_0000000536.1	1760.66	-0.229985	0.0930571	0.0121279	0.0372097	NA	NA
	TMUE_0000000680.1	7.12261	-1.72132	0.934189	0.00655767	0.0218831	NA	NA
	TMUE_0000000681.1	13.0281	-0.791391	1.11544	0.0572112	0.135375	NA	NA
	TMUE_0000000682.1	16.1772	-0.214612	0.724625	0.246137	0.409488	NA	NA
	TMUE_0000001552.1	20.7103	0.272833	0.697374	0.334245	0.508652	NA	NA
	TMUE_0000001795.1	842.546	0.439387	0.24776	0.0569294	0.134828	NA	NA
	TMUE_0000001881.1	23.0139	-0.0808466	0.653453	NA	NA	NA	NA
	TMUE_0000002308.1	17.3712	0.106513	0.648454	0.688673	0.811418	NA	NA
	TMUE_1000003305.1	9.06942	0.265158	0.68582	0.36007	0.535113	I17	IP
	TMUE_1000003602.1	2495.37	-0.883231	0.172141	1.16077e-07	1.03992e-06	NA	NA
	TMUE_1000004846.1	77.4716	-0.46281	0.837478	0.119655	0.239685	I17	IP
	TMUE_1000005551.1	2034.02	0.311196	0.10132	0.00188877	0.00736128	I17	IP
	TMUE_2000006526.1	8.75061	-0.04354	0.646039	0.856928	0.920883	NA	NA
	TMUE_2000006541.1	175.853	-0.0404181	0.32778	0.887872	0.938325	I17	IP
	TMUE_2000006573.1	403.93	0.942137	0.275174	0.00021664	0.0010689	I04	ID
	TMUE_2000006575.1	11139.9	0.203547	0.112949	0.0689942	0.157208	I04	ID
	TMUE_2000006596.1	18.6838	-0.301756	0.764902	NA	NA	I17	IP
	TMUE_2000006662.1	37.7446	-0.377187	0.812741	0.106786	0.219872	I17	IP
	TMUE_2000006702.1	3.01274	-0.0872245	0.682696	NA	NA	I17	IP
	TMUE_2000006703.1	44.8025	0.424515	0.645077	0.255415	0.420101	I17	IP
	TMUE_2000006716.1	61.9775	-0.577881	0.443036	0.105722	0.218198	I17	IP
	TMUE_2000006725.1	165846	-0.0519628	0.197639	0.780856	0.87597	I17	IP
	TMUE_2000006940.1	6.04712	0.158574	0.725498	0.0335913	0.0874851	NA	NA
	TMUE_2000006940.2	11.6444	0.110005	0.670332	0.627345	0.766376	NA	NA
	TMUE_2000006941.1	34.4946	0.0521813	0.631043	0.85618	0.920375	I08	IA
	TMUE_2000006941.2	321.91	-0.0649657	0.5563	NA	NA	I08	IA
	TMUE_2000007082.1	220.282	0.730159	0.33315	0.0131338	0.0397769	I17	IP
	TMUE_2000007083.1	842.546	0.439387	0.24776	0.0569294	0.134828	NA	NA
	TMUE_2000007325.1	91.3211	-0.501879	0.956347	NA	NA	NA	NA
	TMUE_2000007326.1	335.5	0.799847	0.460332	0.0300601	0.0799421	NA	NA
	TMUE_2000007429.1	7.12261	-1.72132	0.934189	0.00655767	0.0218831	I17	IP
	TMUE_2000007430.1	103.4	0.0353384	0.327858	0.905361	0.948248	I17	IP
	TMUE_2000007431.1	48.0535	-0.692794	0.734212	0.104955	0.216951	NA	NA
	TMUE_2000007534.1	26.5751	-0.0239538	0.502968	0.942342	0.969254	I17	IP
	TMUE_2000008204.1	3481.8	0.0879062	0.167436	0.591041	0.739483	NA	NA
	TMUE_2000008291.1	6577.23	0.445935	0.272776	0.0778863	0.173296	I04	ID
	TMUE_2000008844.1	29.8595	-0.931018	0.815078	0.0512095	0.123906	I17	IP
	TMUE_2000008850.1	128.654	-0.247455	0.305247	0.365657	0.541019	I17	IP
	TMUE_2000008851.1	264.428	-0.506715	0.762386	0.166684	0.30761	I17	IP
	TMUE_2000008968.1	222.667	-2.14632	0.741295	NA	NA	I17	IP
	TMUE_2000009002.1	1.63667	0.00687318	0.676339	0.969267	NA	NA	NA
	TMUE_2000009297.1	369.223	-0.371084	0.425951	NA	NA	NA	NA
	TMUE_2000009298.1	507.963	-0.508929	0.651055	0.19096	0.340505	NA	NA
	TMUE_2000009471.1	21.3356	0.31811	0.58073	0.383974	0.55972	I17	IP
	TMUE_2000009671.1	63.268	-0.292159	0.650886	0.376999	0.552974	NA	NA
	TMUE_2000009948.1	27.4268	-0.818737	1.20935	0.0453655	0.112314	NA	NA
	TMUE_2000010103.1	350.743	-0.0883436	0.187497	0.622861	0.763549	I02	IB
	TMUE_2000010103.1	350.743	-0.0883436	0.187497	0.622861	0.763549	I31	IX
	TMUE_3000010728.1	827.234	-0.186314	0.338663	0.526405	0.685163	I17	IP
	TMUE_3000010729.1	163.075	0.907321	0.356772	0.00370823	0.0133555	I17	IP
	TMUE_3000012089.1	38.1201	-0.448016	0.478486	0.219207	0.376675	I17	IP
	TMUE_3000012090.1	7.92693	-0.186646	0.729623	NA	NA	NA	NA
	TMUE_3000012091.1	150.424	-1.58619	1.59489	NA	NA	NA	NA
	TMUE_3000012210.1	1760.66	-0.229985	0.0930571	0.0121279	0.0372097	NA	NA
	TMUE_3000012251.1	1167.29	0.718771	0.1922	9.64383e-05	0.00051594	I17	IP
	TMUE_3000012759.1	32.4291	-0.125799	0.636308	0.653433	0.785798	NA	NA
	TMUE_3000012759.3	139.915	-1.16944	1.24775	0.0284403	0.0760897	NA	NA
	TMUE_3000012851.1	55.7908	-0.153127	0.608504	0.627447	0.766402	NA	NA
	TMUE_3000012851.2	165.296	-0.84385	0.356391	0.00707601	0.0233738	NA	NA
	TMUE_3000012851.3	25.6331	0.0859416	0.690243	0.582305	0.732738	NA	NA
	TMUE_3000012935.1	4195.28	0.17285	0.1351	0.192727	0.342508	I08	IA
	TMUE_3000013846.1	30.8694	0.453617	0.693386	0.219276	0.376754	I17	IP
	TMUE_3000013847.1	32.9932	-0.707605	0.71726	0.101642	0.212216	NA	NA
	TMUE_3000014423.1	6747.89	-0.0872307	0.0992113	0.424616	0.598083	NA	NA
	TMUE_3000014650.1	696.838	-0.053559	0.125431	0.662822	0.792818	NA	NA
	TMUE_0000000708.1	6588.21	1.11232	0.294878	4.37809e-05	0.00025293	NA	NA
	TMUE_0000000884.1	2585.13	3.69258	0.170303	1.09643e-105	4.49564e-103	NA	NA
	TMUE_1000005988.1	6588.21	1.11232	0.294878	4.37809e-05	0.00025293	I01	IA
	TMUE_2000006571.1	10397.4	1.21264	0.166639	8.50243e-14	1.54327e-12	I04	ID
	TMUE_2000006572.1	365.83	2.70819	0.211585	9.38711e-39	6.20286e-37	I04	ID
	TMUE_2000006574.1	4348.72	1.56577	0.124967	8.7797e-37	5.48423e-35	I04	ID
	TMUE_2000006802.1	552.788	4.49878	0.375527	1.24999e-34	7.01354e-33	NA	NA
	TMUE_2000007328.1	2725.17	2.76683	0.488832	9.83963e-10	1.15019e-08	NA	NA
	TMUE_2000008892.1	7997.55	10.7811	1.62439	6.18231e-13	1.03737e-11	I04	ID
	TMUE_2000008892.2	203.467	1.88534	0.436152	1.61257e-06	1.20217e-05	I04	ID
	TMUE_2000009348.1	3195.08	5.66801	0.295664	1.00152e-83	2.5024e-81	NA	NA
	TMUE_2000009352.1	348.015	5.9714	0.443224	6.98853e-42	5.12631e-40	NA	NA
	TMUE_2000009353.1	274.883	8.50243	0.594375	7.96695e-47	7.07775e-45	NA	NA
	TMUE_3000011517.1	76.8049	2.61766	0.776983	4.10705e-05	0.00023839	I17	IP
	TMUE_3000012182.1	1858.5	1.18241	0.203155	1.52268e-09	1.74546e-08	NA	NA
	TMUE_3000012249.1	1641.09	1.34547	0.210086	3.12152e-11	4.38632e-10	I17	IP
	TMUE_3000012250.1	774.1	2.52521	0.276751	5.46365e-21	1.65159e-19	NA	NA
	TMUE_3000012759.2	283.809	1.25376	0.440848	0.00084438	0.00360256	NA	NA
	TMUE_3000013488.1	5520.39	2.39608	0.180527	3.04496e-41	2.17375e-39	I17	IP
	TMUE_3000014577.1	2342.92	2.10915	0.153931	1.0044e-43	7.87319e-42	NA	NA
	TMUE_3000014649.1	7053.8	3.29749	0.224067	2.74536e-50	2.81417e-48	I17	IP
